# Supplementary material for: Integrating Transcriptomics and Metabolomics to Elucidate the Molecular Mechanisms Underlying Beef Quality Variations
Source: Foods. 2026 Feb 5;15(3):561. doi: 10.3390/foods15030561 (PMC12897461; doi:10.3390/foods15030561)
Supplement: Supplementary file 1 [file foods-15-00561-s001.zip]

Archive with 1 entries (1 files):
- foods-4119882-supplementary.xlsx
