# Supplementary material for: Integrating Transcriptomics and Metabolomics to Elucidate the Molecular Mechanisms Underlying Beef Quality Variations
Source: Foods. 2026 Feb 5;15(3):561. doi: 10.3390/foods15030561 (PMC12897461; doi:10.3390/foods15030561)
Supplement: Supplementary file 1 [file foods-15-00561-s001.zip › foods-4119882-supplementary.xlsx]

## Sheet: S1
	Area（μm²）		Perimeter（μm）		Diameter（μm）		Density（root/mm²）
	mean	SD	mean	SD	mean	SD	mean	SD
H	2877.85	783.07	211.27	42.72	80.41	17.01	189.13	45.1629
L	4766.46	1481.6	275.53	51.85	113.41	26.96	137.78	22.4771
p	0.000492175		0.0512474		0.000606215		0.0346949

## Sheet: S2
Sample	raw_reads	clean_reads	raw_data(G)	clean_data(G)	Mapped Reads	clean_Q20(%)	clean_Q30(%)	clean_GC_content(%)
H1	24865257	24865257	7.5	7.4	23,950,215 (96.32%)	98.5	95.94	49.62
H2	24010082	24010082	7.2	7.1	23,157,724 (96.45%)	98.56	96.05	50.03
H3	25764292	25764290	7.7	7.7	24,767,212 (96.13%)	98.63	96.26	49.68
H4	22907080	22907080	6.9	6.8	22,226,739 (97.03%)	98.57	96.08	49.41
H5	24216215	24212017	7.3	7.2	23,459,023 (96.89%)	98.98	95.93	49.89
H6	19997243	19997243	6	5.9	19,215,351 (96.09)	98.69	96.32	49.82
H7	21070085	21070085	6.3	6.2	20,347,381 (96.57%)	98.47	96.03	49.14
L1	26920506	26920506	8.1	8	26,169,424 (97.21%)	98.64	96.26	50.12
L2	19876525	19872491	6	5.9	19,184,903 (96.54%)	98.95	95.79	49.81
L3	21215585	21215585	6.4	6.3	20,617,305 (97.18%)	99.14	96.65	50.14
L4	21647486	21644193	6.5	6.4	20,994,867 (97.00%)	98.95	95.78	49.48
L5	21761745	21757828	6.5	6.5	21,046,347 (96.73%)	98.97	95.84	49.35
L6	21322754	21322754	6.4	6.3	20,610,574 (96.66%)	98.53	96.15	48.02
L7	22531645	22531645	6.8	6.7	21,727,265 (96.43%)	98.69	96.47	49.28

## Sheet: S3
KEGG_A_class	KEGG_B_class	Pathway	out (385)	All (9560)	Pvalue	Qvalue	Pathway ID	Genes	K_IDs
Metabolism	Carbohydrate metabolism	Glycolysis / Gluconeogenesis	16	68	7.57e-09	2.25e-06	ko00010	ENSBTAG00000019554;ENSBTAG00000014547;ENSBTAG00000032217;ENSBTAG00000008895;ENSBTAG00000016688;ENSBTAG00000012927;ENSBTAG00000000286;ENSBTAG00000005534;ENSBTAG00000004281;ENSBTAG00000048924;ENSBTAG00000006396;ENSBTAG00000008683;ENSBTAG00000017852;ENSBTAG00000019603;ENSBTAG00000019011;ENSBTAG00000054580	K03841+K01834+K00016+K01837+K00016+K01623+K00850+K01689+K01895+K00134+K01810+K00016+K00149+K00016+K01835+K01837
Organismal Systems	Circulatory system	Adrenergic signaling in cardiomyocytes	22	156	2.62e-07	3.88e-05	ko04261	ENSBTAG00000001862;ENSBTAG00000038523;ENSBTAG00000010551;ENSBTAG00000045757;ENSBTAG00000007506;ENSBTAG00000005714;ENSBTAG00000031483;ENSBTAG00000008766;ENSBTAG00000033217;ENSBTAG00000014692;ENSBTAG00000025644;ENSBTAG00000009489;ENSBTAG00000039340;ENSBTAG00000005373;ENSBTAG00000009703;ENSBTAG00000045789;ENSBTAG00000008394;ENSBTAG00000001305;ENSBTAG00000021916;ENSBTAG00000012931;ENSBTAG00000009520;…	K04354+K01539+K01539+K05865+K04872+K12314+K02183+K05742+K09290+K09048+K02183+K04859+K04848+K10373+K17751+K12045+K12749+K05850+K12750+K05852+K08041+K10351
Organismal Systems	Endocrine system	Glucagon signaling pathway	17	107	1.13e-06	0.000112	ko04922	ENSBTAG00000019554;ENSBTAG00000014547;ENSBTAG00000032217;ENSBTAG00000009617;ENSBTAG00000031483;ENSBTAG00000016688;ENSBTAG00000014692;ENSBTAG00000025644;ENSBTAG00000000286;ENSBTAG00000015355;ENSBTAG00000015848;ENSBTAG00000008683;ENSBTAG00000012205;ENSBTAG00000019603;ENSBTAG00000013333;ENSBTAG00000016048;ENSBTAG00000013492	K03841+K01834+K00016+K07299+K02183+K00016+K09048+K02183+K00850+K07190+K07190+K00016+K19524+K00016+K00693+K19523+K07200
Human Diseases	Cardiovascular disease	Hypertrophic cardiomyopathy	15	101	1.13e-05	0.000843	ko05410	ENSBTAG00000009080;ENSBTAG00000045757;ENSBTAG00000007506;ENSBTAG00000005714;ENSBTAG00000033217;ENSBTAG00000009489;ENSBTAG00000008165;ENSBTAG00000008373;ENSBTAG00000005373;ENSBTAG00000009703;ENSBTAG00000045789;ENSBTAG00000008394;ENSBTAG00000024950;ENSBTAG00000013492;ENSBTAG00000018369	K06589+K05865+K04872+K12314+K09290+K04859+K06476+K06586+K10373+K17751+K12045+K12749+K01283+K07200+K10351
Human Diseases	Cardiovascular disease	Dilated cardiomyopathy	16	127	4.78e-05	0.00257	ko05414	ENSBTAG00000009080;ENSBTAG00000045757;ENSBTAG00000007506;ENSBTAG00000005714;ENSBTAG00000033217;ENSBTAG00000009489;ENSBTAG00000008165;ENSBTAG00000008373;ENSBTAG00000001219;ENSBTAG00000005373;ENSBTAG00000009703;ENSBTAG00000045789;ENSBTAG00000008394;ENSBTAG00000012931;ENSBTAG00000009520;ENSBTAG00000018369	K06589+K05865+K04872+K12314+K09290+K04859+K06476+K06586+K06856+K10373+K17751+K12045+K12749+K05852+K08041+K10351
Environmental Information Processing	Signaling molecules and interaction	ECM-receptor interaction	13	90	5.87e-05	0.00257	ko04512	ENSBTAG00000010716;ENSBTAG00000009080;ENSBTAG00000020141;ENSBTAG00000021302;ENSBTAG00000012866;ENSBTAG00000017032;ENSBTAG00000013155;ENSBTAG00000008165;ENSBTAG00000008373;ENSBTAG00000011578;ENSBTAG00000000575;ENSBTAG00000004630;ENSBTAG00000021310	K23379+K06589+K23380+K06248+K04659+K23380+K19719+K06476+K06586+K06256+K06252+K04659+K06237
Organismal Systems	Circulatory system	Cardiac muscle contraction	15	116	6.05e-05	0.00257	ko04260	ENSBTAG00000038523;ENSBTAG00000010551;ENSBTAG00000045757;ENSBTAG00000007506;ENSBTAG00000005714;ENSBTAG00000008766;ENSBTAG00000033217;ENSBTAG00000009489;ENSBTAG00000005373;ENSBTAG00000009703;ENSBTAG00000045789;ENSBTAG00000011500;ENSBTAG00000008394;ENSBTAG00000021916;ENSBTAG00000018369	K01539+K01539+K05865+K04872+K12314+K05742+K09290+K04859+K10373+K17751+K12045+K23445+K12749+K12750+K10351
Metabolism	Carbohydrate metabolism	Pentose phosphate pathway	7	29	0.000117662	0.00437	ko00030	ENSBTAG00000019554;ENSBTAG00000012927;ENSBTAG00000000286;ENSBTAG00000047997;ENSBTAG00000006396;ENSBTAG00000019011;ENSBTAG00000047103	K03841+K01623+K00850+K00948+K01810+K01835+K00851
Organismal Systems	Digestive system	Gastric acid secretion	10	77	0.000982724	0.0324	ko04971	ENSBTAG00000038523;ENSBTAG00000044071;ENSBTAG00000010551;ENSBTAG00000014818;ENSBTAG00000031483;ENSBTAG00000008766;ENSBTAG00000012079;ENSBTAG00000025644;ENSBTAG00000004407;ENSBTAG00000009520	K01539+K04150+K01539+K00907+K02183+K05742+K00907+K02183+K04913+K08041
Metabolism	Carbohydrate metabolism	Propanoate metabolism	6	32	0.0015265	0.0453	ko00640	ENSBTAG00000032217;ENSBTAG00000016688;ENSBTAG00000004893;ENSBTAG00000004281;ENSBTAG00000008683;ENSBTAG00000019603	K00016+K00016+K00232+K01895+K00016+K00016
Metabolism	Global and overview maps	Metabolic pathways	93	1749	0.00198657	0.0513	ko01100	ENSBTAG00000019554;ENSBTAG00000015909;ENSBTAG00000026356;ENSBTAG00000004640;ENSBTAG00000050091;ENSBTAG00000000160;ENSBTAG00000019423;ENSBTAG00000020578;ENSBTAG00000008160;ENSBTAG00000020205;ENSBTAG00000012338;ENSBTAG00000001288;ENSBTAG00000001770;ENSBTAG00000037673;ENSBTAG00000013018;ENSBTAG00000000042;ENSBTAG00000022449;ENSBTAG00000048916;ENSBTAG00000017592;ENSBTAG00000045787;ENSBTAG00000013165;…	K03841+K18437+K11155+K01197+K09663+K01697+K01896+K20795+K13517+K18437+K01555+K00274+K03369+K00799+K01490+K00286+K00507+K22284+K13506+K00981+K01122+K01834+K00016+K03766+K18283+K01837+K11150+K00939+K00016+K00472+K11809+K07422+K01623+K13051+K00553+K05857+K00854+K00700+K00739+K02368+K01062+K01195+K16342+K00850+K00222+K01432+K00857+K19029+K00232+K00669+K00541+K01689+K16795+K07820+K01895+K00605+K01830+…
Human Diseases	Cancer: overview	Central carbon metabolism in cancer	9	71	0.00207116	0.0513	ko05230	ENSBTAG00000017461;ENSBTAG00000014547;ENSBTAG00000032217;ENSBTAG00000003060;ENSBTAG00000009617;ENSBTAG00000016688;ENSBTAG00000000286;ENSBTAG00000008683;ENSBTAG00000019603	K08180+K01834+K00016+K03176+K07299+K00016+K00850+K00016+K00016
Environmental Information Processing	Signal transduction	MAPK signaling pathway	23	302	0.00248225	0.0567	ko04010	ENSBTAG00000004587;ENSBTAG00000009835;ENSBTAG00000007506;ENSBTAG00000020758;ENSBTAG00000013688;ENSBTAG00000004322;ENSBTAG00000003060;ENSBTAG00000001321;ENSBTAG00000014447;ENSBTAG00000002015;ENSBTAG00000006784;ENSBTAG00000002211;ENSBTAG00000011600;ENSBTAG00000044208;ENSBTAG00000009489;ENSBTAG00000009065;ENSBTAG00000015311;ENSBTAG00000001729;ENSBTAG00000014051;ENSBTAG00000051898;ENSBTAG00000007807;…	K21946+K04854+K04872+K04423+K16859+K04379+K03176+K04519+K04373+K04373+K16342+K04436+K04415+K04459+K04859+K04426+K04458+K20216+K05465+K04358+K03283+K09784+K18497
Metabolism	Carbohydrate metabolism	Pyruvate metabolism	7	48	0.00287431	0.061	ko00620	ENSBTAG00000032217;ENSBTAG00000016688;ENSBTAG00000004281;ENSBTAG00000008683;ENSBTAG00000007820;ENSBTAG00000017852;ENSBTAG00000019603	K00016+K00016+K01895+K00016+K01759+K00149+K00016
Metabolism	Global and overview maps	Carbon metabolism	12	120	0.00319413	0.0632	ko01200	ENSBTAG00000019554;ENSBTAG00000014547;ENSBTAG00000012927;ENSBTAG00000000286;ENSBTAG00000004893;ENSBTAG00000005534;ENSBTAG00000004281;ENSBTAG00000002321;ENSBTAG00000048924;ENSBTAG00000047997;ENSBTAG00000006396;ENSBTAG00000047103	K03841+K01834+K01623+K00850+K00232+K01689+K01895+K00605+K00134+K00948+K01810+K00851
Environmental Information Processing	Signal transduction	Calcium signaling pathway	24	331	0.00380841	0.0707	ko04020	ENSBTAG00000044071;ENSBTAG00000045757;ENSBTAG00000009835;ENSBTAG00000014818;ENSBTAG00000003060;ENSBTAG00000003876;ENSBTAG00000031483;ENSBTAG00000037726;ENSBTAG00000012079;ENSBTAG00000002344;ENSBTAG00000025644;ENSBTAG00000015355;ENSBTAG00000015848;ENSBTAG00000046725;ENSBTAG00000001219;ENSBTAG00000011500;ENSBTAG00000001305;ENSBTAG00000035662;ENSBTAG00000002125;ENSBTAG00000019997;ENSBTAG00000051898;…	K04150+K05865+K04854+K00907+K03176+K20858+K02183+K05857+K00907+K16058+K02183+K07190+K07190+K12042+K06856+K23445+K05850+K05869+K04633+K04282+K04358+K05852+K18497+K08041
Human Diseases	Cardiovascular disease	Arrhythmogenic right ventricular cardiomyopathy	9	83	0.00599328	0.0949	ko05412	ENSBTAG00000009080;ENSBTAG00000007506;ENSBTAG00000015106;ENSBTAG00000009489;ENSBTAG00000022244;ENSBTAG00000008165;ENSBTAG00000008373;ENSBTAG00000040584;ENSBTAG00000021190	K06589+K04872+K10381+K04859+K21073+K06476+K06586+K07601+K06736
Environmental Information Processing	Signal transduction	cAMP signaling pathway	18	233	0.00610931	0.0949	ko04024	ENSBTAG00000038523;ENSBTAG00000010551;ENSBTAG00000004322;ENSBTAG00000005800;ENSBTAG00000031483;ENSBTAG00000008766;ENSBTAG00000014692;ENSBTAG00000025644;ENSBTAG00000004893;ENSBTAG00000033128;ENSBTAG00000017239;ENSBTAG00000001305;ENSBTAG00000035662;ENSBTAG00000008636;ENSBTAG00000037649;ENSBTAG00000012931;ENSBTAG00000014381;ENSBTAG00000009520	K01539+K01539+K04379+K05197+K02183+K05742+K09048+K02183+K00232+K05256+K04615+K05850+K05869+K13293+K04590+K05852+K04579+K08041
Environmental Information Processing	Signal transduction	Apelin signaling pathway	13	147	0.00630362	0.0949	ko04371	ENSBTAG00000014818;ENSBTAG00000031483;ENSBTAG00000012599;ENSBTAG00000008766;ENSBTAG00000012079;ENSBTAG00000025644;ENSBTAG00000016043;ENSBTAG00000008394;ENSBTAG00000035662;ENSBTAG00000021916;ENSBTAG00000013492;ENSBTAG00000009520;ENSBTAG00000018369	K00907+K02183+K23605+K05742+K00907+K02183+K07825+K12749+K05869+K12750+K07200+K08041+K10351
Human Diseases	Substance dependence	Amphetamine addiction	8	70	0.00684719	0.0949	ko05031	ENSBTAG00000001288;ENSBTAG00000004322;ENSBTAG00000005800;ENSBTAG00000031483;ENSBTAG00000014692;ENSBTAG00000025644;ENSBTAG00000008182;ENSBTAG00000035662	K00274+K04379+K05197+K02183+K09048+K02183+K09029+K05869
Environmental Information Processing	Signal transduction	AMPK signaling pathway	12	132	0.0068763	0.0949	ko04152	ENSBTAG00000019554;ENSBTAG00000001862;ENSBTAG00000022449;ENSBTAG00000014692;ENSBTAG00000000286;ENSBTAG00000002126;ENSBTAG00000006752;ENSBTAG00000012205;ENSBTAG00000013699;ENSBTAG00000013333;ENSBTAG00000016048;ENSBTAG00000013492	K03841+K04354+K00507+K09048+K00850+K19029+K19030+K19524+K18341+K00693+K19523+K07200
Organismal Systems	Endocrine system	Aldosterone synthesis and secretion	10	101	0.00734183	0.0949	ko04925	ENSBTAG00000038523;ENSBTAG00000010551;ENSBTAG00000009835;ENSBTAG00000008419;ENSBTAG00000031483;ENSBTAG00000014692;ENSBTAG00000025644;ENSBTAG00000001305;ENSBTAG00000035662;ENSBTAG00000009520	K01539+K01539+K04854+K18283+K02183+K09048+K02183+K05850+K05869+K08041
Organismal Systems	Development and regeneration	Axon guidance	15	184	0.00734965	0.0949	ko04360	ENSBTAG00000003183;ENSBTAG00000013287;ENSBTAG00000014897;ENSBTAG00000004685;ENSBTAG00000015926;ENSBTAG00000013407;ENSBTAG00000010146;ENSBTAG00000016024;ENSBTAG00000013909;ENSBTAG00000004899;ENSBTAG00000008552;ENSBTAG00000018373;ENSBTAG00000006989;ENSBTAG00000002232;ENSBTAG00000014920	K06845+K06226+K07521+K07526+K07520+K06821+K06821+K12757+K20020+K07520+K06820+K07528+K06521+K04964+K06840
Organismal Systems	Endocrine system	Insulin secretion	9	87	0.00812921	0.0968	ko04911	ENSBTAG00000038523;ENSBTAG00000010551;ENSBTAG00000009617;ENSBTAG00000013300;ENSBTAG00000014692;ENSBTAG00000008626;ENSBTAG00000003827;ENSBTAG00000008323;ENSBTAG00000009520	K01539+K01539+K07299+K04936+K09048+K04942+K15297+K18211+K08041
Cellular Processes	Cellular community - eukaryotes	Focal adhesion	16	204	0.00822674	0.0968	ko04510	ENSBTAG00000009080;ENSBTAG00000021302;ENSBTAG00000014818;ENSBTAG00000012866;ENSBTAG00000013688;ENSBTAG00000021218;ENSBTAG00000012079;ENSBTAG00000013155;ENSBTAG00000022699;ENSBTAG00000008165;ENSBTAG00000008373;ENSBTAG00000000575;ENSBTAG00000016024;ENSBTAG00000004630;ENSBTAG00000021310;ENSBTAG00000018369	K06589+K06248+K00907+K04659+K16859+K12758+K00907+K19719+K12959+K06476+K06586+K06252+K12757+K04659+K06237+K10351
Metabolism	Carbohydrate metabolism	Starch and sucrose metabolism	5	32	0.00847074	0.0968	ko00500	ENSBTAG00000000770;ENSBTAG00000036262;ENSBTAG00000006396;ENSBTAG00000013333;ENSBTAG00000019011	K11809+K00700+K01810+K00693+K01835
Organismal Systems	Endocrine system	Oxytocin signaling pathway	13	155	0.00969479	0.107	ko04921	ENSBTAG00000031217;ENSBTAG00000007506;ENSBTAG00000014818;ENSBTAG00000004322;ENSBTAG00000031483;ENSBTAG00000012079;ENSBTAG00000006784;ENSBTAG00000025644;ENSBTAG00000009489;ENSBTAG00000035662;ENSBTAG00000014127;ENSBTAG00000013492;ENSBTAG00000009520	K12751+K04872+K00907+K04379+K02183+K00907+K16342+K02183+K04859+K05869+K11987+K07200+K08041
Organismal Systems	Digestive system	Salivary secretion	10	108	0.0115604	0.118	ko04970	ENSBTAG00000009637;ENSBTAG00000038523;ENSBTAG00000010551;ENSBTAG00000002978;ENSBTAG00000031483;ENSBTAG00000008766;ENSBTAG00000013300;ENSBTAG00000025644;ENSBTAG00000001305;ENSBTAG00000009520	K10951+K01539+K01539+K19477+K02183+K05742+K04936+K02183+K05850+K08041
Environmental Information Processing	Signal transduction	cGMP-PKG signaling pathway	14	176	0.011565	0.118	ko04022	ENSBTAG00000038523;ENSBTAG00000010551;ENSBTAG00000002978;ENSBTAG00000014818;ENSBTAG00000008419;ENSBTAG00000031483;ENSBTAG00000013300;ENSBTAG00000012079;ENSBTAG00000014692;ENSBTAG00000025644;ENSBTAG00000009703;ENSBTAG00000001305;ENSBTAG00000012931;ENSBTAG00000009520	K01539+K01539+K19477+K00907+K18283+K02183+K04936+K00907+K09048+K02183+K17751+K05850+K05852+K08041
Organismal Systems	Digestive system	Bile secretion	9	94	0.0132005	0.129	ko04976	ENSBTAG00000038523;ENSBTAG00000010551;ENSBTAG00000009617;ENSBTAG00000008766;ENSBTAG00000051072;ENSBTAG00000017704;ENSBTAG00000000140;ENSBTAG00000002348;ENSBTAG00000009520	K01539+K01539+K07299+K05742+K09866+K05681+K01253+K13575+K08041
Metabolism	Global and overview maps	Biosynthesis of amino acids	8	79	0.0138602	0.129	ko01230	ENSBTAG00000000160;ENSBTAG00000000042;ENSBTAG00000014547;ENSBTAG00000012927;ENSBTAG00000000286;ENSBTAG00000005534;ENSBTAG00000048924;ENSBTAG00000047997	K01697+K00286+K01834+K01623+K00850+K01689+K00134+K00948
Metabolism	Carbohydrate metabolism	Fructose and mannose metabolism	5	36	0.0139118	0.129	ko00051	ENSBTAG00000019554;ENSBTAG00000012927;ENSBTAG00000000286;ENSBTAG00000002126;ENSBTAG00000006752	K03841+K01623+K00850+K19029+K19030
Metabolism	Amino acid metabolism	Tryptophan metabolism	6	51	0.0159964	0.144	ko00380	ENSBTAG00000001288;ENSBTAG00000007125;ENSBTAG00000050098;ENSBTAG00000017852;ENSBTAG00000005419;ENSBTAG00000005766	K00274+K01432+K00669+K00149+K11182+K03334
Metabolism	Nucleotide metabolism	Purine metabolism	12	149	0.0170422	0.146	ko00230	ENSBTAG00000015909;ENSBTAG00000020205;ENSBTAG00000013018;ENSBTAG00000017147;ENSBTAG00000008419;ENSBTAG00000006305;ENSBTAG00000012858;ENSBTAG00000047997;ENSBTAG00000008636;ENSBTAG00000019011;ENSBTAG00000018749;ENSBTAG00000009520	K18437+K18437+K01490+K00944+K18283+K00939+K01081+K00948+K13293+K01835+K16855+K08041
Metabolism	Amino acid metabolism	Glycine, serine and threonine metabolism	6	52	0.0174892	0.146	ko00260	ENSBTAG00000000160;ENSBTAG00000001288;ENSBTAG00000014547;ENSBTAG00000008895;ENSBTAG00000002321;ENSBTAG00000054580	K01697+K00274+K01834+K01837+K00605+K01837
Organismal Systems	Nervous system	Long-term potentiation	7	67	0.017728	0.146	ko04720	ENSBTAG00000005800;ENSBTAG00000031483;ENSBTAG00000014447;ENSBTAG00000002015;ENSBTAG00000025644;ENSBTAG00000035662;ENSBTAG00000009520	K05197+K02183+K04373+K04373+K02183+K05869+K08041
Metabolism	Amino acid metabolism	Arginine and proline metabolism	6	55	0.0225349	0.179	ko00330	ENSBTAG00000001288;ENSBTAG00000000042;ENSBTAG00000006579;ENSBTAG00000017852;ENSBTAG00000005419;ENSBTAG00000006928	K00274+K00286+K00472+K00149+K11182+K00819
Environmental Information Processing	Signal transduction	HIF-1 signaling pathway	10	121	0.0239338	0.179	ko04066	ENSBTAG00000032217;ENSBTAG00000009617;ENSBTAG00000016688;ENSBTAG00000012927;ENSBTAG00000000286;ENSBTAG00000005534;ENSBTAG00000048924;ENSBTAG00000008683;ENSBTAG00000019603;ENSBTAG00000014051	K00016+K07299+K00016+K01623+K00850+K01689+K00134+K00016+K00016+K05465
Organismal Systems	Endocrine system	Thyroid hormone signaling pathway	10	121	0.0239338	0.179	ko04919	ENSBTAG00000038523;ENSBTAG00000010551;ENSBTAG00000009617;ENSBTAG00000037726;ENSBTAG00000008766;ENSBTAG00000009302;ENSBTAG00000000286;ENSBTAG00000002126;ENSBTAG00000009703;ENSBTAG00000012931	K01539+K01539+K07299+K05857+K05742+K17903+K00850+K19029+K17751+K05852
Cellular Processes	Cell motility	Regulation of actin cytoskeleton	16	231	0.0243098	0.179	ko04810	ENSBTAG00000050709;ENSBTAG00000007148;ENSBTAG00000009080;ENSBTAG00000014818;ENSBTAG00000008766;ENSBTAG00000021218;ENSBTAG00000012079;ENSBTAG00000008165;ENSBTAG00000008373;ENSBTAG00000021151;ENSBTAG00000016024;ENSBTAG00000011150;ENSBTAG00000015860;ENSBTAG00000051898;ENSBTAG00000005691;ENSBTAG00000018369	K05741+K01313+K06589+K00907+K05742+K12758+K00907+K06476+K06586+K10352+K12757+K05759+K05720+K04358+K18497+K10351
Organismal Systems	Sensory system	Phototransduction	4	28	0.0246732	0.179	ko04744	ENSBTAG00000025826;ENSBTAG00000031483;ENSBTAG00000025644;ENSBTAG00000021480	K13749+K02183+K02183+K19627
Organismal Systems	Environmental adaptation	Circadian entrainment	9	105	0.0254414	0.18	ko04713	ENSBTAG00000002978;ENSBTAG00000009835;ENSBTAG00000004322;ENSBTAG00000005800;ENSBTAG00000031483;ENSBTAG00000025644;ENSBTAG00000016043;ENSBTAG00000051176;ENSBTAG00000009520	K19477+K04854+K04379+K05197+K02183+K02183+K07825+K21945+K08041
Metabolism	Amino acid metabolism	Cysteine and methionine metabolism	6	59	0.0306688	0.212	ko00270	ENSBTAG00000000160;ENSBTAG00000032217;ENSBTAG00000016688;ENSBTAG00000008683;ENSBTAG00000019603;ENSBTAG00000005766	K01697+K00016+K00016+K00016+K00016+K03334
Organismal Systems	Digestive system	Pancreatic secretion	9	112	0.0365163	0.246	ko04972	ENSBTAG00000009637;ENSBTAG00000038523;ENSBTAG00000010551;ENSBTAG00000008766;ENSBTAG00000013300;ENSBTAG00000001305;ENSBTAG00000002232;ENSBTAG00000002348;ENSBTAG00000009520	K10951+K01539+K01539+K05742+K04936+K05850+K04964+K13575+K08041
Human Diseases	Cancer: overview	Chemical carcinogenesis - receptor activation	14	205	0.037366	0.247	ko05207	ENSBTAG00000037673;ENSBTAG00000004322;ENSBTAG00000020355;ENSBTAG00000003130;ENSBTAG00000014447;ENSBTAG00000010361;ENSBTAG00000014692;ENSBTAG00000002015;ENSBTAG00000025494;ENSBTAG00000000140;ENSBTAG00000015241;ENSBTAG00000051898;ENSBTAG00000005691;ENSBTAG00000009520	K00799+K04379+K17846+K04805+K04373+K06051+K09048+K04373+K25040+K01253+K08726+K04358+K18497+K08041
Human Diseases	Endocrine and metabolic disease	Insulin resistance	9	113	0.0383309	0.247	ko04931	ENSBTAG00000009617;ENSBTAG00000014447;ENSBTAG00000014692;ENSBTAG00000002015;ENSBTAG00000009153;ENSBTAG00000013333;ENSBTAG00000016048;ENSBTAG00000013492;ENSBTAG00000004189	K07299+K04373+K09048+K04373+K09113+K00693+K19523+K07200+K09113
Metabolism	Lipid metabolism	Arachidonic acid metabolism	8	96	0.0393227	0.248	ko00590	ENSBTAG00000012972;ENSBTAG00000006784;ENSBTAG00000015074;ENSBTAG00000006608;ENSBTAG00000046900;ENSBTAG00000017537;ENSBTAG00000015241;ENSBTAG00000014127	K07422+K16342+K01830+K18592+K18592+K01831+K08726+K11987
Human Diseases	Substance dependence	Morphine addiction	8	99	0.0458387	0.28	ko05032	ENSBTAG00000015909;ENSBTAG00000020205;ENSBTAG00000008419;ENSBTAG00000000005;ENSBTAG00000016043;ENSBTAG00000017239;ENSBTAG00000008636;ENSBTAG00000009520	K18437+K18437+K18283+K00910+K07825+K04615+K13293+K08041
Metabolism	Lipid metabolism	Fatty acid degradation	5	49	0.0461797	0.28	ko00071	ENSBTAG00000012972;ENSBTAG00000004893;ENSBTAG00000017852;ENSBTAG00000012205;ENSBTAG00000016048	K07422+K00232+K00149+K19524+K19523
Organismal Systems	Nervous system	Dopaminergic synapse	10	139	0.0538414	0.32	ko04728	ENSBTAG00000001862;ENSBTAG00000001288;ENSBTAG00000004322;ENSBTAG00000005800;ENSBTAG00000031483;ENSBTAG00000014692;ENSBTAG00000025644;ENSBTAG00000016043;ENSBTAG00000018125;ENSBTAG00000002125	K04354+K00274+K04379+K05197+K02183+K09048+K02183+K07825+K10396+K04633
Organismal Systems	Endocrine system	PPAR signaling pathway	7	86	0.0577519	0.336	ko03320	ENSBTAG00000022449;ENSBTAG00000016819;ENSBTAG00000004893;ENSBTAG00000012855;ENSBTAG00000012205;ENSBTAG00000033803;ENSBTAG00000016048	K00507+K08752+K00232+K01059+K19524+K08756+K19523
Metabolism	Amino acid metabolism	Histidine metabolism	3	23	0.0632222	0.354	ko00340	ENSBTAG00000001288;ENSBTAG00000017852;ENSBTAG00000005419	K00274+K00149+K11182
Organismal Systems	Excretory system	Proximal tubule bicarbonate reclamation	3	23	0.0632222	0.354	ko04964	ENSBTAG00000038523;ENSBTAG00000010551;ENSBTAG00000002348	K01539+K01539+K13575
Metabolism	Lipid metabolism	Glycerolipid metabolism	6	71	0.0656607	0.361	ko00561	ENSBTAG00000026356;ENSBTAG00000008160;ENSBTAG00000048916;ENSBTAG00000017592;ENSBTAG00000012855;ENSBTAG00000017852	K11155+K13517+K22284+K13506+K01059+K00149
Human Diseases	Endocrine and metabolic disease	Alcoholic liver disease	10	145	0.0677061	0.366	ko04936	ENSBTAG00000022449;ENSBTAG00000001321;ENSBTAG00000033669;ENSBTAG00000047302;ENSBTAG00000004893;ENSBTAG00000009065;ENSBTAG00000017852;ENSBTAG00000012205;ENSBTAG00000016048;ENSBTAG00000013492	K00507+K04519+K05166+K05399+K00232+K04426+K00149+K19524+K19523+K07200
Metabolism	Amino acid metabolism	Tyrosine metabolism	4	39	0.0704421	0.368	ko00350	ENSBTAG00000012338;ENSBTAG00000001288;ENSBTAG00000011731;ENSBTAG00000005766	K01555+K00274+K00553+K03334
Organismal Systems	Endocrine system	Parathyroid hormone synthesis, secretion and action	8	109	0.072483	0.368	ko04928	ENSBTAG00000006877;ENSBTAG00000004322;ENSBTAG00000014692;ENSBTAG00000053970;ENSBTAG00000006538;ENSBTAG00000037383;ENSBTAG00000008636;ENSBTAG00000009520	K07996+K04379+K09048+K16834+K22608+K16529+K13293+K08041
Organismal Systems	Circulatory system	Vascular smooth muscle contraction	10	147	0.0727903	0.368	ko04270	ENSBTAG00000031217;ENSBTAG00000014818;ENSBTAG00000031483;ENSBTAG00000013300;ENSBTAG00000012079;ENSBTAG00000006784;ENSBTAG00000025644;ENSBTAG00000011534;ENSBTAG00000021151;ENSBTAG00000009520	K12751+K00907+K02183+K04936+K00907+K16342+K02183+K08447+K10352+K08041
Organismal Systems	Endocrine system	Cortisol synthesis and secretion	6	73	0.0731062	0.368	ko04927	ENSBTAG00000015909;ENSBTAG00000020205;ENSBTAG00000009835;ENSBTAG00000014692;ENSBTAG00000004407;ENSBTAG00000009520	K18437+K18437+K04854+K09048+K04913+K08041
Metabolism	Glycan biosynthesis and metabolism	Glycosphingolipid biosynthesis - lacto and neolacto series	3	26	0.0850678	0.414	ko00601	ENSBTAG00000010397;ENSBTAG00000019859;ENSBTAG00000001390	K03766+K07820+K07969
Organismal Systems	Endocrine system	Renin-angiotensin system	3	26	0.0850678	0.414	ko04614	ENSBTAG00000031724;ENSBTAG00000024950;ENSBTAG00000016903	K04303+K01283+K01393
Organismal Systems	Digestive system	Protein digestion and absorption	9	133	0.0880553	0.415	ko04974	ENSBTAG00000038523;ENSBTAG00000010551;ENSBTAG00000011741;ENSBTAG00000013240;ENSBTAG00000010175;ENSBTAG00000013155;ENSBTAG00000007415;ENSBTAG00000000601;ENSBTAG00000021310	K01539+K01539+K16617+K06519+K23455+K19719+K13781+K19721+K06237
Environmental Information Processing	Signal transduction	Notch signaling pathway	5	59	0.0881115	0.415	ko04330	ENSBTAG00000037962;ENSBTAG00000010361;ENSBTAG00000019461;ENSBTAG00000001152;ENSBTAG00000000919	K06061+K06051+K06057+K04497+K09091
Environmental Information Processing	Signal transduction	Hedgehog signaling pathway	5	60	0.0931247	0.432	ko04340	ENSBTAG00000013287;ENSBTAG00000004287;ENSBTAG00000004277;ENSBTAG00000000005;ENSBTAG00000013909	K06226+K19605+K19608+K00910+K20020
Organismal Systems	Nervous system	Glutamatergic synapse	8	119	0.106912	0.489	ko04724	ENSBTAG00000017715;ENSBTAG00000005800;ENSBTAG00000000005;ENSBTAG00000006784;ENSBTAG00000016043;ENSBTAG00000011723;ENSBTAG00000002232;ENSBTAG00000009520	K15010+K05197+K00910+K16342+K07825+K05205+K04964+K08041
Organismal Systems	Nervous system	Neurotrophin signaling pathway	8	122	0.11874	0.533	ko04722	ENSBTAG00000003060;ENSBTAG00000031483;ENSBTAG00000014447;ENSBTAG00000002015;ENSBTAG00000025644;ENSBTAG00000009065;ENSBTAG00000035662;ENSBTAG00000008733	K03176+K02183+K04373+K04373+K02183+K04426+K05869+K12464
Organismal Systems	Nervous system	Long-term depression	5	65	0.120294	0.533	ko04730	ENSBTAG00000002978;ENSBTAG00000005800;ENSBTAG00000006784;ENSBTAG00000033128;ENSBTAG00000047664	K19477+K05197+K16342+K05256+K04535
Environmental Information Processing	Signal transduction	TNF signaling pathway	8	123	0.122833	0.536	ko04668	ENSBTAG00000012020;ENSBTAG00000012046;ENSBTAG00000004322;ENSBTAG00000001321;ENSBTAG00000014692;ENSBTAG00000011600;ENSBTAG00000009065;ENSBTAG00000014127	K09849+K09028+K04379+K04519+K09048+K04415+K04426+K11987
Organismal Systems	Immune system	IL-17 signaling pathway	7	105	0.130412	0.561	ko04657	ENSBTAG00000012020;ENSBTAG00000004322;ENSBTAG00000001321;ENSBTAG00000033669;ENSBTAG00000008182;ENSBTAG00000005865;ENSBTAG00000014127	K09849+K04379+K04519+K05166+K09029+K06855+K11987
Organismal Systems	Immune system	Platelet activation	8	127	0.139931	0.594	ko04611	ENSBTAG00000007148;ENSBTAG00000002978;ENSBTAG00000014818;ENSBTAG00000012079;ENSBTAG00000006784;ENSBTAG00000008165;ENSBTAG00000016024;ENSBTAG00000009520	K01313+K19477+K00907+K00907+K16342+K06476+K12757+K08041
Metabolism	Carbohydrate metabolism	Amino sugar and nucleotide sugar metabolism	4	52	0.156187	0.653	ko00520	ENSBTAG00000019927;ENSBTAG00000048054;ENSBTAG00000006396;ENSBTAG00000019011	K00326+K00972+K01810+K01835
Metabolism	Lipid metabolism	Glycerophospholipid metabolism	7	112	0.165141	0.677	ko00564	ENSBTAG00000008160;ENSBTAG00000017592;ENSBTAG00000045787;ENSBTAG00000009770;ENSBTAG00000006784;ENSBTAG00000018043;ENSBTAG00000001139	K13517+K13506+K00981+K00111+K16342+K00650+K01049
Organismal Systems	Endocrine system	Renin secretion	5	73	0.17039	0.677	ko04924	ENSBTAG00000002978;ENSBTAG00000031483;ENSBTAG00000013300;ENSBTAG00000025644;ENSBTAG00000024950	K19477+K02183+K04936+K02183+K01283
Organismal Systems	Nervous system	Cholinergic synapse	7	113	0.170412	0.677	ko04725	ENSBTAG00000004322;ENSBTAG00000003130;ENSBTAG00000014692;ENSBTAG00000016043;ENSBTAG00000001139;ENSBTAG00000035662;ENSBTAG00000009520	K04379+K04805+K09048+K07825+K01049+K05869+K08041
Cellular Processes	Cellular community - eukaryotes	Tight junction	11	197	0.171233	0.677	ko04530	ENSBTAG00000001862;ENSBTAG00000031217;ENSBTAG00000001489;ENSBTAG00000017063;ENSBTAG00000009065;ENSBTAG00000027868;ENSBTAG00000021151;ENSBTAG00000016024;ENSBTAG00000018342;ENSBTAG00000013492;ENSBTAG00000018369	K04354+K12751+K07374+K21111+K04426+K12075+K10352+K12757+K06097+K07200+K10351
Metabolism	Glycan biosynthesis and metabolism	Mucin type O-glycan biosynthesis	3	36	0.175519	0.677	ko00512	ENSBTAG00000050091;ENSBTAG00000047129;ENSBTAG00000021735	K09663+K00739+K00710
Environmental Information Processing	Signal transduction	MAPK signaling pathway - fly	3	36	0.175519	0.677	ko04013	ENSBTAG00000001152;ENSBTAG00000010978;ENSBTAG00000047600	K04497+K20211+K05088
Organismal Systems	Environmental adaptation	Circadian rhythm	3	37	0.185698	0.694	ko04710	ENSBTAG00000017405;ENSBTAG00000051176;ENSBTAG00000013492	K08534+K21945+K07200
Organismal Systems	Sensory system	Phototransduction - fly	1	5	0.185817	0.694	ko04745	ENSBTAG00000031483	K02183
Organismal Systems	Endocrine system	Thyroid hormone synthesis	5	76	0.190988	0.694	ko04918	ENSBTAG00000038523;ENSBTAG00000010551;ENSBTAG00000014692;ENSBTAG00000015935;ENSBTAG00000009520	K01539+K01539+K09048+K17231+K08041
Metabolism	Metabolism of other amino acids	Taurine and hypotaurine metabolism	2	20	0.191556	0.694	ko00430	ENSBTAG00000006608;ENSBTAG00000046900	K18592+K18592
Metabolism	Metabolism of cofactors and vitamins	One carbon pool by folate	2	20	0.191556	0.694	ko00670	ENSBTAG00000002321;ENSBTAG00000009846	K00605+K13402
Metabolism	Carbohydrate metabolism	Glyoxylate and dicarboxylate metabolism	3	38	0.196027	0.701	ko00630	ENSBTAG00000007125;ENSBTAG00000004281;ENSBTAG00000002321	K01432+K01895+K00605
Metabolism	Lipid metabolism	Ether lipid metabolism	4	58	0.20465	0.721	ko00565	ENSBTAG00000013165;ENSBTAG00000005105;ENSBTAG00000006784;ENSBTAG00000019787	K01122+K01062+K16342+K16795
Metabolism	Amino acid metabolism	Phenylalanine metabolism	2	21	0.206422	0.721	ko00360	ENSBTAG00000001288;ENSBTAG00000005766	K00274+K03334
Environmental Information Processing	Signal transduction	Phosphatidylinositol signaling system	6	100	0.215083	0.743	ko04070	ENSBTAG00000045787;ENSBTAG00000031483;ENSBTAG00000037726;ENSBTAG00000025644;ENSBTAG00000000817;ENSBTAG00000043951	K00981+K02183+K05857+K02183+K20279+K01092
Environmental Information Processing	Signal transduction	PI3K-Akt signaling pathway	20	412	0.223227	0.762	ko04151	ENSBTAG00000001862;ENSBTAG00000009080;ENSBTAG00000021302;ENSBTAG00000012866;ENSBTAG00000013688;ENSBTAG00000003060;ENSBTAG00000014692;ENSBTAG00000013155;ENSBTAG00000016043;ENSBTAG00000008165;ENSBTAG00000008373;ENSBTAG00000001219;ENSBTAG00000000575;ENSBTAG00000004630;ENSBTAG00000013333;ENSBTAG00000014051;ENSBTAG00000051898;ENSBTAG00000010273;ENSBTAG00000005691;ENSBTAG00000021310	K04354+K06589+K06248+K04659+K16859+K03176+K09048+K19719+K07825+K06476+K06586+K06856+K06252+K04659+K00693+K05465+K04358+K09784+K18497+K06237
Human Diseases	Endocrine and metabolic disease	Cushing syndrome	9	167	0.231095	0.78	ko04934	ENSBTAG00000015909;ENSBTAG00000020205;ENSBTAG00000009835;ENSBTAG00000014692;ENSBTAG00000033128;ENSBTAG00000004407;ENSBTAG00000014381;ENSBTAG00000009520;ENSBTAG00000002940	K18437+K18437+K04854+K09048+K05256+K04913+K04579+K08041+K01558
Human Diseases	Infectious disease: parasitic	Leishmaniasis	6	103	0.234731	0.783	ko05140	ENSBTAG00000004322;ENSBTAG00000001321;ENSBTAG00000021077;ENSBTAG00000001219;ENSBTAG00000014534;ENSBTAG00000014127	K04379+K04519+K06752+K06856+K03231+K11987
Organismal Systems	Endocrine system	GnRH secretion	4	63	0.247921	0.795	ko04929	ENSBTAG00000009835;ENSBTAG00000017239;ENSBTAG00000008626;ENSBTAG00000002232	K04854+K04615+K04942+K04964
Organismal Systems	Immune system	Toll-like receptor signaling pathway	6	105	0.248128	0.795	ko04620	ENSBTAG00000004989;ENSBTAG00000004322;ENSBTAG00000001321;ENSBTAG00000008682;ENSBTAG00000011600;ENSBTAG00000047302	K09446+K04379+K04519+K05401+K04415+K05399
Metabolism	Amino acid metabolism	Phenylalanine, tyrosine and tryptophan biosynthesis	1	7	0.250111	0.795	ko00400	ENSBTAG00000005766	K03334
Metabolism	Glycan biosynthesis and metabolism	Glycosaminoglycan degradation	2	24	0.251585	0.795	ko00531	ENSBTAG00000004640;ENSBTAG00000052611	K01197+K01195
Metabolism	Glycan biosynthesis and metabolism	Glycosaminoglycan biosynthesis - heparan sulfate / heparin	2	24	0.251585	0.795	ko00534	ENSBTAG00000017391;ENSBTAG00000006349	K07808+K02368
Metabolism	Global and overview maps	Fatty acid metabolism	4	64	0.25681	0.803	ko01212	ENSBTAG00000022449;ENSBTAG00000004893;ENSBTAG00000012205;ENSBTAG00000016048	K00507+K00232+K19524+K19523
Organismal Systems	Digestive system	Carbohydrate digestion and absorption	3	44	0.260409	0.806	ko04973	ENSBTAG00000038523;ENSBTAG00000010551;ENSBTAG00000008077	K01539+K01539+K08171
Human Diseases	Infectious disease: viral	Human papillomavirus infection	17	363	0.294465	0.896	ko05165	ENSBTAG00000001862;ENSBTAG00000009080;ENSBTAG00000021302;ENSBTAG00000012866;ENSBTAG00000037962;ENSBTAG00000008682;ENSBTAG00000014692;ENSBTAG00000013155;ENSBTAG00000008165;ENSBTAG00000008373;ENSBTAG00000027868;ENSBTAG00000000575;ENSBTAG00000004630;ENSBTAG00000014127;ENSBTAG00000000919;ENSBTAG00000021310;ENSBTAG00000002940	K04354+K06589+K06248+K04659+K06061+K05401+K09048+K19719+K06476+K06586+K12075+K06252+K04659+K11987+K09091+K06237+K01558
Organismal Systems	Sensory system	Inflammatory mediator regulation of TRP channels	6	112	0.296546	0.896	ko04750	ENSBTAG00000003060;ENSBTAG00000001321;ENSBTAG00000031483;ENSBTAG00000006784;ENSBTAG00000025644;ENSBTAG00000009520	K03176+K04519+K02183+K16342+K02183+K08041
Human Diseases	Cardiovascular disease	Fluid shear stress and atherosclerosis	8	157	0.298592	0.896	ko05418	ENSBTAG00000037673;ENSBTAG00000004322;ENSBTAG00000001321;ENSBTAG00000031483;ENSBTAG00000025644;ENSBTAG00000022699;ENSBTAG00000009065;ENSBTAG00000008165	K00799+K04379+K04519+K02183+K02183+K12959+K04426+K06476
Metabolism	Carbohydrate metabolism	Butanoate metabolism	2	28	0.312038	0.927	ko00650	ENSBTAG00000019423;ENSBTAG00000000448	K01896+K00019
Metabolism	Carbohydrate metabolism	Ascorbate and aldarate metabolism	2	29	0.32703	0.962	ko00053	ENSBTAG00000052611;ENSBTAG00000017852	K01195+K00149
Human Diseases	Substance dependence	Cocaine addiction	3	51	0.338176	0.982	ko05030	ENSBTAG00000001288;ENSBTAG00000014692;ENSBTAG00000008182	K00274+K09048+K09029
Organismal Systems	Endocrine system	Estrogen signaling pathway	7	141	0.340657	0.982	ko04915	ENSBTAG00000004322;ENSBTAG00000031483;ENSBTAG00000014692;ENSBTAG00000025644;ENSBTAG00000017239;ENSBTAG00000007807;ENSBTAG00000009520	K04379+K02183+K09048+K02183+K04615+K03283+K08041
Organismal Systems	Endocrine system	Adipocytokine signaling pathway	4	74	0.348137	0.994	ko04920	ENSBTAG00000009617;ENSBTAG00000012205;ENSBTAG00000016048;ENSBTAG00000013492	K07299+K19524+K19523+K07200
Metabolism	Lipid metabolism	Biosynthesis of unsaturated fatty acids	2	31	0.356732	0.997	ko01040	ENSBTAG00000022449;ENSBTAG00000004893	K00507+K00232
Organismal Systems	Excretory system	Endocrine and other factor-regulated calcium reabsorption	3	53	0.360441	0.997	ko04961	ENSBTAG00000038523;ENSBTAG00000010551;ENSBTAG00000001305	K01539+K01539+K05850
Human Diseases	Cancer: overview	Pathways in cancer	25	572	0.364067	0.997	ko05200	ENSBTAG00000012020;ENSBTAG00000007148;ENSBTAG00000012351;ENSBTAG00000037673;ENSBTAG00000013287;ENSBTAG00000013688;ENSBTAG00000004322;ENSBTAG00000003060;ENSBTAG00000009617;ENSBTAG00000031483;ENSBTAG00000012599;ENSBTAG00000010361;ENSBTAG00000033217;ENSBTAG00000025644;ENSBTAG00000016043;ENSBTAG00000008165;ENSBTAG00000007379;ENSBTAG00000011795;ENSBTAG00000051898;ENSBTAG00000014127;ENSBTAG00000000919;…	K09849+K01313+K15589+K00799+K06226+K16859+K04379+K03176+K07299+K02183+K23605+K06051+K09290+K02183+K07825+K06476+K05119+K22182+K04358+K11987+K09091+K18497+K06237+K08041+K01558
Metabolism	Carbohydrate metabolism	Galactose metabolism	2	32	0.371408	0.997	ko00052	ENSBTAG00000000286;ENSBTAG00000019011	K00850+K01835
Organismal Systems	Endocrine system	Insulin signaling pathway	7	146	0.373753	0.997	ko04910	ENSBTAG00000019554;ENSBTAG00000031483;ENSBTAG00000025644;ENSBTAG00000015355;ENSBTAG00000015848;ENSBTAG00000013333;ENSBTAG00000013492	K03841+K02183+K02183+K07190+K07190+K00693+K07200
Organismal Systems	Digestive system	Cholesterol metabolism	3	55	0.382593	0.997	ko04979	ENSBTAG00000048916;ENSBTAG00000018043;ENSBTAG00000012855	K22284+K00650+K01059
Organismal Systems	Nervous system	Serotonergic synapse	6	124	0.382833	0.997	ko04726	ENSBTAG00000001288;ENSBTAG00000019349;ENSBTAG00000006784;ENSBTAG00000016043;ENSBTAG00000002232;ENSBTAG00000014127	K00274+K05037+K16342+K07825+K04964+K11987
Organismal Systems	Endocrine system	Melanogenesis	5	101	0.384615	0.997	ko04916	ENSBTAG00000031483;ENSBTAG00000014692;ENSBTAG00000025644;ENSBTAG00000009520;ENSBTAG00000002940	K02183+K09048+K02183+K08041+K01558
Human Diseases	Infectious disease: bacterial	Pertussis	4	78	0.38509	0.997	ko05133	ENSBTAG00000004322;ENSBTAG00000001321;ENSBTAG00000031483;ENSBTAG00000025644	K04379+K04519+K02183+K02183
Metabolism	Carbohydrate metabolism	Pentose and glucuronate interconversions	2	33	0.38595	0.997	ko00040	ENSBTAG00000011278;ENSBTAG00000052611	K00854+K01195
Genetic Information Processing	Folding, sorting and degradation	Protein processing in endoplasmic reticulum	9	195	0.386221	0.997	ko04141	ENSBTAG00000019237;ENSBTAG00000011913;ENSBTAG00000009065;ENSBTAG00000022028;ENSBTAG00000005786;ENSBTAG00000001294;ENSBTAG00000002033;ENSBTAG00000007807;ENSBTAG00000003619	K13984+K13999+K04426+K13989+K11863+K14019+K24349+K03283+K14007
Environmental Information Processing	Signal transduction	Hedgehog signaling pathway - fly	1	12	0.389547	0.997	ko04341	ENSBTAG00000021494	K09319
Metabolism	Lipid metabolism	alpha-Linolenic acid metabolism	2	34	0.400342	1	ko00592	ENSBTAG00000006784;ENSBTAG00000004893	K16342+K00232
Metabolism	Metabolism of other amino acids	beta-Alanine metabolism	2	35	0.414575	1	ko00410	ENSBTAG00000004893;ENSBTAG00000017852	K00232+K00149
Human Diseases	Drug resistance: antineoplastic	Antifolate resistance	2	35	0.414575	1	ko01523	ENSBTAG00000001321;ENSBTAG00000017704	K04519+K05681
Environmental Information Processing	Signal transduction	Wnt signaling pathway	8	176	0.414691	1	ko04310	ENSBTAG00000000707;ENSBTAG00000012599;ENSBTAG00000012969;ENSBTAG00000053970;ENSBTAG00000001152;ENSBTAG00000013256;ENSBTAG00000008121;ENSBTAG00000002940	K22471+K23605+K02165+K16834+K04497+K04308+K23098+K01558
Human Diseases	Cancer: overview	MicroRNAs in cancer	8	176	0.414691	1	ko05206	ENSBTAG00000006877;ENSBTAG00000019712;ENSBTAG00000012180;ENSBTAG00000005373;ENSBTAG00000011578;ENSBTAG00000000575;ENSBTAG00000016030;ENSBTAG00000014127	K07996+K08670+K17460+K10373+K06256+K06252+K09295+K11987
Organismal Systems	Immune system	C-type lectin receptor signaling pathway	5	105	0.416821	1	ko04625	ENSBTAG00000001321;ENSBTAG00000031483;ENSBTAG00000025644;ENSBTAG00000007312;ENSBTAG00000014127	K04519+K02183+K02183+K06563+K11987
Organismal Systems	Development and regeneration	Osteoclast differentiation	6	130	0.426328	1	ko04380	ENSBTAG00000012046;ENSBTAG00000004322;ENSBTAG00000001321;ENSBTAG00000008182;ENSBTAG00000035662;ENSBTAG00000001086	K09028+K04379+K04519+K09029+K05869+K14380
Organismal Systems	Endocrine system	Relaxin signaling pathway	6	131	0.433545	1	ko04926	ENSBTAG00000004322;ENSBTAG00000015132;ENSBTAG00000014692;ENSBTAG00000016043;ENSBTAG00000021310;ENSBTAG00000009520	K04379+K04307+K09048+K07825+K06237+K08041
Metabolism	Glycan biosynthesis and metabolism	Glycosaminoglycan biosynthesis - keratan sulfate	1	14	0.437787	1	ko00533	ENSBTAG00000001390	K07969
Organismal Systems	Excretory system	Aldosterone-regulated sodium reabsorption	2	37	0.442519	1	ko04960	ENSBTAG00000038523;ENSBTAG00000010551	K01539+K01539
Organismal Systems	Endocrine system	Regulation of lipolysis in adipocytes	3	61	0.447776	1	ko04923	ENSBTAG00000002978;ENSBTAG00000014127;ENSBTAG00000009520	K19477+K11987+K08041
Human Diseases	Cancer: overview	Transcriptional misregulation in cancer	12	279	0.449782	1	ko05202	ENSBTAG00000004587;ENSBTAG00000014915;ENSBTAG00000012351;ENSBTAG00000003060;ENSBTAG00000008333;ENSBTAG00000011080;ENSBTAG00000001219;ENSBTAG00000006951;ENSBTAG00000048664;ENSBTAG00000025942;ENSBTAG00000009950;ENSBTAG00000002940	K21946+K15593+K15589+K03176+K15592+K09340+K06856+K15612+K08821+K00069+K09381+K01558
Organismal Systems	Aging	Longevity regulating pathway - multiple species	3	63	0.46891	1	ko04213	ENSBTAG00000007807;ENSBTAG00000013492;ENSBTAG00000009520	K03283+K07200+K08041
Metabolism	Metabolism of cofactors and vitamins	Nicotinate and nicotinamide metabolism	2	39	0.469712	1	ko00760	ENSBTAG00000008564;ENSBTAG00000012858	K00541+K01081
Metabolism	Metabolism of other amino acids	Glutathione metabolism	3	64	0.479341	1	ko00480	ENSBTAG00000037673;ENSBTAG00000006608;ENSBTAG00000046900	K00799+K18592+K18592
Human Diseases	Substance dependence	Alcoholism	10	237	0.486232	1	ko05034	ENSBTAG00000001288;ENSBTAG00000003808;ENSBTAG00000046357;ENSBTAG00000031483;ENSBTAG00000014692;ENSBTAG00000025644;ENSBTAG00000016043;ENSBTAG00000033128;ENSBTAG00000008182;ENSBTAG00000035662	K00274+K11409+K15014+K02183+K09048+K02183+K07825+K05256+K09029+K05869
Metabolism	Amino acid metabolism	Alanine, aspartate and glutamate metabolism	2	41	0.496097	1	ko00250	ENSBTAG00000006910;ENSBTAG00000005766	K13051+K03334
Human Diseases	Cancer: specific types	Thyroid cancer	2	41	0.496097	1	ko05216	ENSBTAG00000003060;ENSBTAG00000033217	K03176+K09290
Cellular Processes	Cellular community - eukaryotes	Signaling pathways regulating pluripotency of stem cells	6	140	0.497564	1	ko04550	ENSBTAG00000021706;ENSBTAG00000012285;ENSBTAG00000020355;ENSBTAG00000012599;ENSBTAG00000005691;ENSBTAG00000002940	K10177+K08553+K17846+K23605+K18497+K01558
Human Diseases	Cancer: overview	Chemical carcinogenesis - DNA adducts	3	66	0.499909	1	ko05204	ENSBTAG00000037673;ENSBTAG00000000140;ENSBTAG00000014127	K00799+K01253+K11987
Organismal Systems	Aging	Longevity regulating pathway	4	91	0.501977	1	ko04211	ENSBTAG00000014692;ENSBTAG00000035662;ENSBTAG00000013492;ENSBTAG00000009520	K09048+K05869+K07200+K08041
Metabolism	Glycan biosynthesis and metabolism	Glycosphingolipid biosynthesis - ganglio series	1	17	0.503111	1	ko00604	ENSBTAG00000001770	K03369
Human Diseases	Infectious disease: viral	Human cytomegalovirus infection	10	243	0.518354	1	ko05163	ENSBTAG00000012020;ENSBTAG00000001321;ENSBTAG00000031483;ENSBTAG00000014692;ENSBTAG00000025644;ENSBTAG00000016043;ENSBTAG00000037383;ENSBTAG00000000892;ENSBTAG00000014127;ENSBTAG00000009520	K09849+K04519+K02183+K09048+K02183+K07825+K16529+K17834+K11987+K08041
Organismal Systems	Endocrine system	GnRH signaling pathway	4	93	0.519159	1	ko04912	ENSBTAG00000031483;ENSBTAG00000006784;ENSBTAG00000025644;ENSBTAG00000009520	K02183+K16342+K02183+K08041
Organismal Systems	Endocrine system	Ovarian steroidogenesis	3	68	0.520058	1	ko04913	ENSBTAG00000006784;ENSBTAG00000014127;ENSBTAG00000009520	K16342+K11987+K08041
Metabolism	Metabolism of other amino acids	Selenocompound metabolism	1	18	0.523157	1	ko00450	ENSBTAG00000011795	K22182
Human Diseases	Infectious disease: bacterial	Legionellosis	3	69	0.529966	1	ko05134	ENSBTAG00000001321;ENSBTAG00000014534;ENSBTAG00000007807	K04519+K03231+K03283
Metabolism	Energy metabolism	Nitrogen metabolism	1	19	0.542397	1	ko00910	ENSBTAG00000019390	K01672
Metabolism	Lipid metabolism	Steroid biosynthesis	1	20	0.560862	1	ko00100	ENSBTAG00000005069	K00222
Metabolism	Glycan biosynthesis and metabolism	Glycosaminoglycan biosynthesis - chondroitin sulfate / dermatan sulfate	1	20	0.560862	1	ko00532	ENSBTAG00000020539	K00747
Organismal Systems	Nervous system	Retrograde endocannabinoid signaling	7	177	0.574118	1	ko04723	ENSBTAG00000005800;ENSBTAG00000016043;ENSBTAG00000014127;ENSBTAG00000009520;ENSBTAG00000043558;ENSBTAG00000043563;ENSBTAG00000043546	K05197+K07825+K11987+K08041+K03878+K03883+K03884
Metabolism	Carbohydrate metabolism	Inositol phosphate metabolism	3	74	0.577732	1	ko00562	ENSBTAG00000037726;ENSBTAG00000000817;ENSBTAG00000043951	K05857+K20279+K01092
Metabolism	Metabolism of cofactors and vitamins	Retinol metabolism	3	74	0.577732	1	ko00830	ENSBTAG00000026356;ENSBTAG00000010188;ENSBTAG00000021934	K11155+K11150+K09516
Organismal Systems	Digestive system	Mineral absorption	3	74	0.577732	1	ko04978	ENSBTAG00000038523;ENSBTAG00000010551;ENSBTAG00000001305	K01539+K01539+K05850
Human Diseases	Cancer: specific types	Breast cancer	6	152	0.578633	1	ko05224	ENSBTAG00000004322;ENSBTAG00000010361;ENSBTAG00000051898;ENSBTAG00000000919;ENSBTAG00000005691;ENSBTAG00000002940	K04379+K06051+K04358+K09091+K18497+K01558
Human Diseases	Endocrine and metabolic disease	Type II diabetes mellitus	2	48	0.581578	1	ko04930	ENSBTAG00000026344;ENSBTAG00000009835	K07595+K04854
Human Diseases	Cancer: overview	Choline metabolism in cancer	4	101	0.584888	1	ko05231	ENSBTAG00000004322;ENSBTAG00000006784;ENSBTAG00000039080;ENSBTAG00000031209	K04379+K16342+K08200+K08202
Human Diseases	Infectious disease: bacterial	Salmonella infection	11	282	0.587474	1	ko05132	ENSBTAG00000004322;ENSBTAG00000001321;ENSBTAG00000021218;ENSBTAG00000001489;ENSBTAG00000048924;ENSBTAG00000018125;ENSBTAG00000016024;ENSBTAG00000013439;ENSBTAG00000048041;ENSBTAG00000011150;ENSBTAG00000018369	K04379+K04519+K12758+K07374+K00134+K10396+K12757+K13744+K16575+K05759+K10351
Human Diseases	Cancer: specific types	Small cell lung cancer	4	103	0.600491	1	ko05222	ENSBTAG00000012020;ENSBTAG00000008165;ENSBTAG00000014127;ENSBTAG00000021310	K09849+K06476+K11987+K06237
Environmental Information Processing	Signaling molecules and interaction	Cytokine-cytokine receptor interaction	12	311	0.603037	1	ko04060	ENSBTAG00000018524;ENSBTAG00000001321;ENSBTAG00000003624;ENSBTAG00000020054;ENSBTAG00000001019;ENSBTAG00000033669;ENSBTAG00000018300;ENSBTAG00000046110;ENSBTAG00000006519;ENSBTAG00000006694;ENSBTAG00000019577;ENSBTAG00000009972	K04672+K04519+K05420+K05157+K22674+K05166+K05155+K05421+K05160+K10033+K04186+K05500
Organismal Systems	Environmental adaptation	Thermogenesis	12	314	0.61645	1	ko04714	ENSBTAG00000002978;ENSBTAG00000014447;ENSBTAG00000014692;ENSBTAG00000002015;ENSBTAG00000009065;ENSBTAG00000012205;ENSBTAG00000016048;ENSBTAG00000013492;ENSBTAG00000009520;ENSBTAG00000043558;ENSBTAG00000043563;ENSBTAG00000043546	K19477+K04373+K09048+K04373+K04426+K19524+K19523+K07200+K08041+K03878+K03883+K03884
Human Diseases	Cancer: specific types	Glioma	3	79	0.622341	1	ko05214	ENSBTAG00000031483;ENSBTAG00000025644;ENSBTAG00000035662	K02183+K02183+K05869
Human Diseases	Endocrine and metabolic disease	AGE-RAGE signaling pathway in diabetic complications	4	106	0.623223	1	ko04933	ENSBTAG00000001321;ENSBTAG00000012599;ENSBTAG00000037726;ENSBTAG00000021310	K04519+K23605+K05857+K06237
Environmental Information Processing	Signal transduction	TGF-beta signaling pathway	4	107	0.630617	1	ko04350	ENSBTAG00000002878;ENSBTAG00000018524;ENSBTAG00000009059;ENSBTAG00000012599	K04657+K04672+K04686+K23605
Metabolism	Xenobiotics biodegradation and metabolism	Drug metabolism - other enzymes	3	80	0.630867	1	ko00983	ENSBTAG00000037673;ENSBTAG00000052611;ENSBTAG00000007121	K00799+K01195+K00857
Organismal Systems	Immune system	Hematopoietic cell lineage	5	134	0.632289	1	ko04640	ENSBTAG00000001321;ENSBTAG00000021077;ENSBTAG00000008165;ENSBTAG00000001219;ENSBTAG00000011578	K04519+K06752+K06476+K06856+K06256
Organismal Systems	Excretory system	Vasopressin-regulated water reabsorption	2	53	0.635822	1	ko04962	ENSBTAG00000014692;ENSBTAG00000051072	K09048+K09866
Metabolism	Metabolism of cofactors and vitamins	Thiamine metabolism	1	25	0.642619	1	ko00730	ENSBTAG00000006305	K00939
Cellular Processes	Cell growth and death	Oocyte meiosis	5	137	0.651693	1	ko04114	ENSBTAG00000031483;ENSBTAG00000014447;ENSBTAG00000002015;ENSBTAG00000025644;ENSBTAG00000009520	K02183+K04373+K04373+K02183+K08041
Human Diseases	Endocrine and metabolic disease	Maturity onset diabetes of the young	1	26	0.657049	1	ko04950	ENSBTAG00000026344	K07595
Environmental Information Processing	Signaling molecules and interaction	Neuroactive ligand-receptor interaction	14	376	0.658435	1	ko04080	ENSBTAG00000044071;ENSBTAG00000007148;ENSBTAG00000045943;ENSBTAG00000005800;ENSBTAG00000003130;ENSBTAG00000015132;ENSBTAG00000021003;ENSBTAG00000011723;ENSBTAG00000033128;ENSBTAG00000017239;ENSBTAG00000031724;ENSBTAG00000019997;ENSBTAG00000037649;ENSBTAG00000014381	K04150+K01313+K04818+K05197+K04805+K04307+K04230+K05205+K05256+K04615+K04303+K04282+K04590+K04579
Human Diseases	Infectious disease: bacterial	Bacterial invasion of epithelial cells	3	84	0.663632	1	ko05100	ENSBTAG00000002633;ENSBTAG00000022699;ENSBTAG00000013439	K16938+K12959+K13744
Metabolism	Amino acid metabolism	Valine, leucine and isoleucine degradation	2	56	0.665642	1	ko00280	ENSBTAG00000017852;ENSBTAG00000005766	K00149+K03334
Environmental Information Processing	Signal transduction	VEGF signaling pathway	2	56	0.665642	1	ko04370	ENSBTAG00000006784;ENSBTAG00000014127	K16342+K11987
Human Diseases	Infectious disease: parasitic	Amoebiasis	5	140	0.670438	1	ko05146	ENSBTAG00000001321;ENSBTAG00000001219;ENSBTAG00000002125;ENSBTAG00000021310;ENSBTAG00000009520	K04519+K06856+K04633+K06237+K08041
Human Diseases	Neurodegenerative disease	Parkinson disease	13	353	0.670801	1	ko05012	ENSBTAG00000002799;ENSBTAG00000001288;ENSBTAG00000003876;ENSBTAG00000031483;ENSBTAG00000001489;ENSBTAG00000025644;ENSBTAG00000009065;ENSBTAG00000008320;ENSBTAG00000018125;ENSBTAG00000002125;ENSBTAG00000043558;ENSBTAG00000043563;ENSBTAG00000043546	K14711+K00274+K20858+K02183+K07374+K02183+K04426+K04557+K10396+K04633+K03878+K03883+K03884
Environmental Information Processing	Signal transduction	Rap1 signaling pathway	10	274	0.670933	1	ko04015	ENSBTAG00000013688;ENSBTAG00000031483;ENSBTAG00000025644;ENSBTAG00000008497;ENSBTAG00000008165;ENSBTAG00000014051;ENSBTAG00000011150;ENSBTAG00000051898;ENSBTAG00000005691;ENSBTAG00000009520	K16859+K02183+K02183+K17706+K06476+K05465+K05759+K04358+K18497+K08041
Genetic Information Processing	Folding, sorting and degradation	RNA degradation	3	85	0.671486	1	ko03018	ENSBTAG00000000286;ENSBTAG00000005534;ENSBTAG00000018749	K00850+K01689+K16855
Human Diseases	Infectious disease: bacterial	Pathogenic Escherichia coli infection	2	57	0.675136	1	ko05130	ENSBTAG00000001219;ENSBTAG00000048924	K06856+K00134
Human Diseases	Cardiovascular disease	Diabetic cardiomyopathy	10	275	0.675366	1	ko05415	ENSBTAG00000009617;ENSBTAG00000012599;ENSBTAG00000048924;ENSBTAG00000013333;ENSBTAG00000024950;ENSBTAG00000012931;ENSBTAG00000016048;ENSBTAG00000043558;ENSBTAG00000043563;ENSBTAG00000043546	K07299+K23605+K00134+K00693+K01283+K05852+K19523+K03878+K03883+K03884
Human Diseases	Endocrine and metabolic disease	Type I diabetes mellitus	4	115	0.686354	1	ko04940	ENSBTAG00000001321;ENSBTAG00000021077;ENSBTAG00000016514;ENSBTAG00000004958	K04519+K06752+K01294+K07817
Metabolism	Nucleotide metabolism	Pyrimidine metabolism	2	59	0.693465	1	ko00240	ENSBTAG00000007121;ENSBTAG00000012858	K00857+K01081
Environmental Information Processing	Membrane transport	ABC transporters	2	59	0.693465	1	ko02010	ENSBTAG00000017704;ENSBTAG00000011800	K05681+K05680
Cellular Processes	Transport and catabolism	Peroxisome	3	89	0.701554	1	ko04146	ENSBTAG00000005532;ENSBTAG00000004893;ENSBTAG00000015241	K13339+K00232+K08726
Human Diseases	Cancer: specific types	Colorectal cancer	3	89	0.701554	1	ko05210	ENSBTAG00000004322;ENSBTAG00000012599;ENSBTAG00000010273	K04379+K23605+K09784
Organismal Systems	Immune system	Th17 cell differentiation	6	173	0.702584	1	ko04659	ENSBTAG00000004322;ENSBTAG00000001321;ENSBTAG00000012599;ENSBTAG00000002929;ENSBTAG00000021077;ENSBTAG00000017405	K04379+K04519+K23605+K09445+K06752+K08534
Organismal Systems	Endocrine system	Growth hormone synthesis, secretion and action	4	118	0.705663	1	ko04935	ENSBTAG00000012046;ENSBTAG00000004322;ENSBTAG00000014692;ENSBTAG00000009520	K09028+K04379+K09048+K08041
Metabolism	Xenobiotics biodegradation and metabolism	Drug metabolism - cytochrome P450	2	61	0.710934	1	ko00982	ENSBTAG00000001288;ENSBTAG00000037673	K00274+K00799
Human Diseases	Infectious disease: parasitic	African trypanosomiasis	2	61	0.710934	1	ko05143	ENSBTAG00000001321;ENSBTAG00000001219	K04519+K06856
Human Diseases	Infectious disease: parasitic	Chagas disease	6	175	0.713005	1	ko05142	ENSBTAG00000001862;ENSBTAG00000004322;ENSBTAG00000001321;ENSBTAG00000024950;ENSBTAG00000002125;ENSBTAG00000009520	K04354+K04379+K04519+K01283+K04633+K08041
Human Diseases	Cancer: specific types	Basal cell carcinoma	2	64	0.735571	1	ko05217	ENSBTAG00000013287;ENSBTAG00000002940	K06226+K01558
Cellular Processes	Cellular community - eukaryotes	Gap junction	3	94	0.736139	1	ko04540	ENSBTAG00000002978;ENSBTAG00000001489;ENSBTAG00000009520	K19477+K07374+K08041
Organismal Systems	Immune system	Complement and coagulation cascades	3	94	0.736139	1	ko04610	ENSBTAG00000012467;ENSBTAG00000007148;ENSBTAG00000012808	K03992+K01313+K03993
Organismal Systems	Nervous system	GABAergic synapse	3	94	0.736139	1	ko04727	ENSBTAG00000016043;ENSBTAG00000017239;ENSBTAG00000009520	K07825+K04615+K08041
Genetic Information Processing	Folding, sorting and degradation	SNARE interactions in vesicular transport	1	33	0.743031	1	ko04130	ENSBTAG00000014603	K08510
Organismal Systems	Endocrine system	Progesterone-mediated oocyte maturation	3	96	0.749059	1	ko04914	ENSBTAG00000014447;ENSBTAG00000002015;ENSBTAG00000009520	K04373+K04373+K08041
Metabolism	Xenobiotics biodegradation and metabolism	Metabolism of xenobiotics by cytochrome P450	2	66	0.750986	1	ko00980	ENSBTAG00000037673;ENSBTAG00000000140	K00799+K01253
Organismal Systems	Immune system	Cytosolic DNA-sensing pathway	2	66	0.750986	1	ko04623	ENSBTAG00000001321;ENSBTAG00000000892	K04519+K17834
Human Diseases	Immune disease	Inflammatory bowel disease	4	126	0.752899	1	ko05321	ENSBTAG00000001321;ENSBTAG00000012599;ENSBTAG00000021077;ENSBTAG00000017405	K04519+K23605+K06752+K08534
Human Diseases	Infectious disease: viral	Kaposi sarcoma-associated herpesvirus infection	7	212	0.756292	1	ko05167	ENSBTAG00000004322;ENSBTAG00000031483;ENSBTAG00000008682;ENSBTAG00000025644;ENSBTAG00000016043;ENSBTAG00000014127;ENSBTAG00000005691	K04379+K02183+K05401+K02183+K07825+K11987+K18497
Human Diseases	Infectious disease: bacterial	Tuberculosis	7	213	0.760555	1	ko05152	ENSBTAG00000001321;ENSBTAG00000031483;ENSBTAG00000025644;ENSBTAG00000021077;ENSBTAG00000047302;ENSBTAG00000007312;ENSBTAG00000001219	K04519+K02183+K02183+K06752+K05399+K06563+K06856
Human Diseases	Drug resistance: antineoplastic	Endocrine resistance	3	98	0.761469	1	ko01522	ENSBTAG00000004322;ENSBTAG00000010361;ENSBTAG00000009520	K04379+K06051+K08041
Human Diseases	Neurodegenerative disease	Pathways of neurodegeneration - multiple diseases	20	566	0.761741	1	ko05022	ENSBTAG00000005800;ENSBTAG00000003876;ENSBTAG00000001321;ENSBTAG00000031483;ENSBTAG00000012969;ENSBTAG00000001489;ENSBTAG00000025644;ENSBTAG00000021972;ENSBTAG00000005929;ENSBTAG00000009065;ENSBTAG00000005786;ENSBTAG00000008320;ENSBTAG00000018125;ENSBTAG00000039530;ENSBTAG00000048041;ENSBTAG00000014127;ENSBTAG00000002940;ENSBTAG00000043558;ENSBTAG00000043563;ENSBTAG00000043546	K05197+K20858+K04519+K02183+K02165+K07374+K02183+K10408+K23932+K04426+K11863+K04557+K10396+K04573+K16575+K11987+K01558+K03878+K03883+K03884
Human Diseases	Cancer: overview	Proteoglycans in cancer	7	217	0.777071	1	ko05205	ENSBTAG00000013287;ENSBTAG00000008766;ENSBTAG00000022699;ENSBTAG00000011578;ENSBTAG00000016030;ENSBTAG00000005691;ENSBTAG00000002940	K06226+K05742+K12959+K06256+K09295+K18497+K01558
Human Diseases	Neurodegenerative disease	Alzheimer disease	16	465	0.778556	1	ko05010	ENSBTAG00000002799;ENSBTAG00000003876;ENSBTAG00000001321;ENSBTAG00000031483;ENSBTAG00000012969;ENSBTAG00000001489;ENSBTAG00000025644;ENSBTAG00000009065;ENSBTAG00000048924;ENSBTAG00000018125;ENSBTAG00000012855;ENSBTAG00000014127;ENSBTAG00000002940;ENSBTAG00000043558;ENSBTAG00000043563;ENSBTAG00000043546	K14711+K20858+K04519+K02183+K02165+K07374+K02183+K04426+K00134+K10396+K01059+K11987+K01558+K03878+K03883+K03884
Genetic Information Processing	Replication and repair	Base excision repair	1	37	0.782124	1	ko03410	ENSBTAG00000004769	K10568
Human Diseases	Neurodegenerative disease	Spinocerebellar ataxia	5	161	0.782591	1	ko05017	ENSBTAG00000005800;ENSBTAG00000003876;ENSBTAG00000005929;ENSBTAG00000009065;ENSBTAG00000005786	K05197+K20858+K23932+K04426+K11863
Environmental Information Processing	Signaling molecules and interaction	Cell adhesion molecules	7	221	0.792735	1	ko04514	ENSBTAG00000046199;ENSBTAG00000021077;ENSBTAG00000005710;ENSBTAG00000021190;ENSBTAG00000000088;ENSBTAG00000014466;ENSBTAG00000006732	K07377+K06752+K06491+K06736+K06547+K06747+K06756
Environmental Information Processing	Signal transduction	Ras signaling pathway	10	307	0.797741	1	ko04014	ENSBTAG00000013688;ENSBTAG00000003060;ENSBTAG00000031483;ENSBTAG00000006784;ENSBTAG00000025644;ENSBTAG00000016043;ENSBTAG00000014051;ENSBTAG00000015537;ENSBTAG00000051898;ENSBTAG00000005691	K16859+K03176+K02183+K16342+K02183+K07825+K05465+K17633+K04358+K18497
Human Diseases	Cancer: specific types	Non-small cell lung cancer	2	74	0.805129	1	ko05223	ENSBTAG00000018125;ENSBTAG00000007379	K10396+K05119
Metabolism	Amino acid metabolism	Lysine degradation	2	75	0.811107	1	ko00310	ENSBTAG00000020578;ENSBTAG00000017852	K20795+K00149
Metabolism	Metabolism of cofactors and vitamins	Porphyrin metabolism	1	41	0.815283	1	ko00860	ENSBTAG00000052611	K01195
Human Diseases	Substance dependence	Nicotine addiction	1	41	0.815283	1	ko05033	ENSBTAG00000005800	K05197
Human Diseases	Cancer: specific types	Melanoma	2	76	0.816922	1	ko05218	ENSBTAG00000051898;ENSBTAG00000005691	K04358+K18497
Cellular Processes	Transport and catabolism	Phagosome	6	199	0.818532	1	ko04145	ENSBTAG00000012866;ENSBTAG00000001489;ENSBTAG00000021077;ENSBTAG00000007312;ENSBTAG00000001219;ENSBTAG00000004630	K04659+K07374+K06752+K06563+K06856+K04659
Human Diseases	Cardiovascular disease	Lipid and atherosclerosis	7	230	0.824929	1	ko05417	ENSBTAG00000004322;ENSBTAG00000001321;ENSBTAG00000031483;ENSBTAG00000025644;ENSBTAG00000047302;ENSBTAG00000009065;ENSBTAG00000007807	K04379+K04519+K02183+K02183+K05399+K04426+K03283
Cellular Processes	Cellular community - eukaryotes	Adherens junction	2	78	0.828073	1	ko04520	ENSBTAG00000012599;ENSBTAG00000018942	K23605+K06085
Human Diseases	Cancer: specific types	Renal cell carcinoma	2	78	0.828073	1	ko05211	ENSBTAG00000012351;ENSBTAG00000009617	K15589+K07299
Metabolism	Glycan biosynthesis and metabolism	Various types of N-glycan biosynthesis	1	44	0.836803	1	ko00513	ENSBTAG00000008553	K09656
Genetic Information Processing	Replication and repair	Homologous recombination	1	44	0.836803	1	ko03440	ENSBTAG00000019901	K10875
Cellular Processes	Transport and catabolism	Endocytosis	8	264	0.840553	1	ko04144	ENSBTAG00000015720;ENSBTAG00000012599;ENSBTAG00000000005;ENSBTAG00000022699;ENSBTAG00000003727;ENSBTAG00000039415;ENSBTAG00000018125;ENSBTAG00000007807	K05633+K23605+K00910+K12959+K12470+K12194+K10396+K03283
Environmental Information Processing	Signal transduction	mTOR signaling pathway	5	176	0.842896	1	ko04150	ENSBTAG00000014447;ENSBTAG00000013240;ENSBTAG00000002015;ENSBTAG00000012980;ENSBTAG00000002940	K04373+K06519+K04373+K16185+K01558
Human Diseases	Neurodegenerative disease	Prion disease	11	351	0.843385	1	ko05020	ENSBTAG00000003876;ENSBTAG00000001321;ENSBTAG00000014692;ENSBTAG00000001489;ENSBTAG00000005710;ENSBTAG00000022699;ENSBTAG00000018125;ENSBTAG00000007807;ENSBTAG00000043558;ENSBTAG00000043563;ENSBTAG00000043546	K20858+K04519+K09048+K07374+K06491+K12959+K10396+K03283+K03878+K03883+K03884
Human Diseases	Infectious disease: parasitic	Malaria	3	115	0.847898	1	ko05144	ENSBTAG00000012866;ENSBTAG00000001321;ENSBTAG00000004630	K04659+K04519+K04659
Organismal Systems	Sensory system	Taste transduction	2	82	0.848561	1	ko04742	ENSBTAG00000016043;ENSBTAG00000017239	K07825+K04615
Human Diseases	Endocrine and metabolic disease	Non-alcoholic fatty liver disease	6	208	0.849228	1	ko04932	ENSBTAG00000004322;ENSBTAG00000001321;ENSBTAG00000009153;ENSBTAG00000009065;ENSBTAG00000013492;ENSBTAG00000004189	K04379+K04519+K09113+K04426+K07200+K09113
Metabolism	Glycan biosynthesis and metabolism	Other types of O-glycan biosynthesis	1	46	0.849742	1	ko00514	ENSBTAG00000021735	K00710
Cellular Processes	Cell growth and death	Apoptosis	4	148	0.852776	1	ko04210	ENSBTAG00000004322;ENSBTAG00000003060;ENSBTAG00000001489;ENSBTAG00000009065	K04379+K03176+K07374+K04426
Human Diseases	Drug resistance: antineoplastic	Platinum drug resistance	2	84	0.857951	1	ko01524	ENSBTAG00000037673;ENSBTAG00000009065	K00799+K04426
Metabolism	Lipid metabolism	Linoleic acid metabolism	1	48	0.861658	1	ko00591	ENSBTAG00000006784	K16342
Organismal Systems	Immune system	Fc epsilon RI signaling pathway	2	86	0.866807	1	ko04664	ENSBTAG00000006784;ENSBTAG00000001219	K16342+K06856
Organismal Systems	Immune system	Th1 and Th2 cell differentiation	4	153	0.869996	1	ko04658	ENSBTAG00000004322;ENSBTAG00000037962;ENSBTAG00000010361;ENSBTAG00000021077	K04379+K06061+K06051+K06752
Environmental Information Processing	Signal transduction	ErbB signaling pathway	2	87	0.871043	1	ko04012	ENSBTAG00000048792;ENSBTAG00000010273	K05458+K09784
Organismal Systems	Nervous system	Synaptic vesicle cycle	2	87	0.871043	1	ko04721	ENSBTAG00000019349;ENSBTAG00000008323	K05037+K18211
Cellular Processes	Cell growth and death	p53 signaling pathway	2	88	0.875154	1	ko04115	ENSBTAG00000021526;ENSBTAG00000007102	K10128+K10129
Human Diseases	Immune disease	Rheumatoid arthritis	5	187	0.877794	1	ko05323	ENSBTAG00000004322;ENSBTAG00000001321;ENSBTAG00000021077;ENSBTAG00000001219;ENSBTAG00000014051	K04379+K04519+K06752+K06856+K05465
Environmental Information Processing	Signal transduction	NF-kappa B signaling pathway	5	188	0.880614	1	ko04064	ENSBTAG00000012020;ENSBTAG00000001321;ENSBTAG00000047302;ENSBTAG00000001219;ENSBTAG00000014127	K09849+K04519+K05399+K06856+K11987
Organismal Systems	Immune system	Leukocyte transendothelial migration	3	124	0.881579	1	ko04670	ENSBTAG00000021218;ENSBTAG00000016024;ENSBTAG00000018369	K12758+K12757+K10351
Human Diseases	Cancer: specific types	Gastric cancer	4	157	0.882499	1	ko05226	ENSBTAG00000012599;ENSBTAG00000051898;ENSBTAG00000005691;ENSBTAG00000002940	K23605+K04358+K18497+K01558
Environmental Information Processing	Signaling molecules and interaction	Viral protein interaction with cytokine and cytokine receptor	2	91	0.886776	1	ko04061	ENSBTAG00000006694;ENSBTAG00000019577	K10033+K04186
Cellular Processes	Cell growth and death	Necroptosis	5	191	0.888743	1	ko04217	ENSBTAG00000012020;ENSBTAG00000001321;ENSBTAG00000008682;ENSBTAG00000006784;ENSBTAG00000039415	K09849+K04519+K05401+K16342+K12194
Human Diseases	Neurodegenerative disease	Amyotrophic lateral sclerosis	14	463	0.898044	1	ko05014	ENSBTAG00000005800;ENSBTAG00000003876;ENSBTAG00000048792;ENSBTAG00000004987;ENSBTAG00000001489;ENSBTAG00000021972;ENSBTAG00000009065;ENSBTAG00000018125;ENSBTAG00000039530;ENSBTAG00000048041;ENSBTAG00000011150;ENSBTAG00000043558;ENSBTAG00000043563;ENSBTAG00000043546	K05197+K20858+K05458+K14314+K07374+K10408+K04426+K10396+K04573+K16575+K05759+K03878+K03883+K03884
Genetic Information Processing	Transcription	Basal transcription factors	1	56	0.900608	1	ko03022	ENSBTAG00000001979	K03132
Organismal Systems	Immune system	B cell receptor signaling pathway	2	95	0.900718	1	ko04662	ENSBTAG00000004322;ENSBTAG00000001219	K04379+K06856
Genetic Information Processing	Translation	Nucleocytoplasmic transport	3	132	0.905778	1	ko03013	ENSBTAG00000004987;ENSBTAG00000003710;ENSBTAG00000014534	K14314+K25203+K03231
Organismal Systems	Digestive system	Fat digestion and absorption	1	58	0.908498	1	ko04975	ENSBTAG00000026356	K11155
Environmental Information Processing	Signal transduction	Hippo signaling pathway	4	169	0.913945	1	ko04390	ENSBTAG00000001862;ENSBTAG00000012599;ENSBTAG00000027868;ENSBTAG00000002940	K04354+K23605+K12075+K01558
Human Diseases	Infectious disease: viral	Hepatitis B	4	171	0.918389	1	ko05161	ENSBTAG00000004322;ENSBTAG00000012599;ENSBTAG00000008682;ENSBTAG00000014692	K04379+K23605+K05401+K09048
Human Diseases	Infectious disease: viral	Herpes simplex virus 1 infection	14	478	0.920513	1	ko05168	ENSBTAG00000012020;ENSBTAG00000038178;ENSBTAG00000053209;ENSBTAG00000052472;ENSBTAG00000046204;ENSBTAG00000001321;ENSBTAG00000008682;ENSBTAG00000051328;ENSBTAG00000021077;ENSBTAG00000050035;ENSBTAG00000017836;ENSBTAG00000002113;ENSBTAG00000000892;ENSBTAG00000053806	K09849+K09228+K09228+K09228+K09228+K04519+K05401+K09228+K06752+K09228+K09228+K09228+K17834+K06731
Environmental Information Processing	Signal transduction	FoxO signaling pathway	3	138	0.920896	1	ko04068	ENSBTAG00000017715;ENSBTAG00000012599;ENSBTAG00000013492	K15010+K23605+K07200
Human Diseases	Cancer: specific types	Prostate cancer	2	102	0.921338	1	ko05215	ENSBTAG00000014915;ENSBTAG00000014692	K15593+K09048
Cellular Processes	Cell growth and death	Ferroptosis	1	62	0.922453	1	ko04216	ENSBTAG00000013240	K06519
Environmental Information Processing	Signal transduction	Phospholipase D signaling pathway	4	174	0.924672	1	ko04072	ENSBTAG00000007148;ENSBTAG00000006784;ENSBTAG00000001219;ENSBTAG00000009520	K01313+K16342+K06856+K08041
Human Diseases	Cancer: specific types	Hepatocellular carcinoma	4	177	0.930517	1	ko05225	ENSBTAG00000037673;ENSBTAG00000012599;ENSBTAG00000011795;ENSBTAG00000002940	K00799+K23605+K22182+K01558
Cellular Processes	Cell growth and death	Cellular senescence	4	178	0.932373	1	ko04218	ENSBTAG00000003876;ENSBTAG00000031483;ENSBTAG00000012599;ENSBTAG00000025644	K20858+K02183+K23605+K02183
Human Diseases	Cancer: specific types	Acute myeloid leukemia	1	66	0.934284	1	ko05221	ENSBTAG00000004587	K21946
Human Diseases	Immune disease	Primary immunodeficiency	1	66	0.934284	1	ko05340	ENSBTAG00000001219	K06856
Human Diseases	Cancer: overview	Chemical carcinogenesis - reactive oxygen species	8	310	0.936631	1	ko05208	ENSBTAG00000037673;ENSBTAG00000004322;ENSBTAG00000009065;ENSBTAG00000000140;ENSBTAG00000015241;ENSBTAG00000043558;ENSBTAG00000043563;ENSBTAG00000043546	K00799+K04379+K04426+K01253+K08726+K03878+K03883+K03884
Human Diseases	Immune disease	Asthma	2	109	0.937881	1	ko05310	ENSBTAG00000021077;ENSBTAG00000001219	K06752+K06856
Genetic Information Processing	Folding, sorting and degradation	Ubiquitin mediated proteolysis	4	183	0.940997	1	ko04120	ENSBTAG00000015720;ENSBTAG00000000501;ENSBTAG00000048851;ENSBTAG00000010152	K05633+K10447+K10582+K08285
Human Diseases	Cardiovascular disease	Viral myocarditis	3	152	0.947945	1	ko05416	ENSBTAG00000021077;ENSBTAG00000001219;ENSBTAG00000009703	K06752+K06856+K17751
Human Diseases	Infectious disease: bacterial	Yersinia infection	5	225	0.95226	1	ko05135	ENSBTAG00000004322;ENSBTAG00000001321;ENSBTAG00000014447;ENSBTAG00000002015;ENSBTAG00000001219	K04379+K04519+K04373+K04373+K06856
Organismal Systems	Immune system	Chemokine signaling pathway	4	191	0.952735	1	ko04062	ENSBTAG00000000005;ENSBTAG00000016043;ENSBTAG00000006694;ENSBTAG00000009520	K00910+K07825+K10033+K08041
Genetic Information Processing	Translation	mRNA surveillance pathway	2	117	0.952746	1	ko03015	ENSBTAG00000001862;ENSBTAG00000013311	K04354+K03267
Organismal Systems	Immune system	Fc gamma R-mediated phagocytosis	2	119	0.955894	1	ko04666	ENSBTAG00000006784;ENSBTAG00000001219	K16342+K06856
Human Diseases	Neurodegenerative disease	Huntington disease	10	391	0.95737	1	ko05016	ENSBTAG00000005800;ENSBTAG00000014692;ENSBTAG00000001489;ENSBTAG00000021972;ENSBTAG00000009065;ENSBTAG00000018125;ENSBTAG00000048041;ENSBTAG00000043558;ENSBTAG00000043563;ENSBTAG00000043546	K05197+K09048+K07374+K10408+K04426+K10396+K16575+K03878+K03883+K03884
Human Diseases	Immune disease	Graft-versus-host disease	2	120	0.957391	1	ko05332	ENSBTAG00000001321;ENSBTAG00000021077	K04519+K06752
Human Diseases	Infectious disease: bacterial	Staphylococcus aureus infection	4	195	0.957763	1	ko05150	ENSBTAG00000012467;ENSBTAG00000021077;ENSBTAG00000012808;ENSBTAG00000001219	K03992+K06752+K03993+K06856
Human Diseases	Infectious disease: parasitic	Toxoplasmosis	2	121	0.958841	1	ko05145	ENSBTAG00000021077;ENSBTAG00000007807	K06752+K03283
Environmental Information Processing	Signal transduction	Sphingolipid signaling pathway	2	122	0.960242	1	ko04071	ENSBTAG00000001862;ENSBTAG00000009065	K04354+K04426
Human Diseases	Infectious disease: viral	Human immunodeficiency virus 1 infection	7	299	0.960509	1	ko05170	ENSBTAG00000012020;ENSBTAG00000004322;ENSBTAG00000031483;ENSBTAG00000025644;ENSBTAG00000016043;ENSBTAG00000000892;ENSBTAG00000053806	K09849+K04379+K02183+K02183+K07825+K17834+K06731
Human Diseases	Infectious disease: viral	Coronavirus disease - COVID-19	11	428	0.962317	1	ko05171	ENSBTAG00000012467;ENSBTAG00000007148;ENSBTAG00000004322;ENSBTAG00000001321;ENSBTAG00000040167;ENSBTAG00000008682;ENSBTAG00000012808;ENSBTAG00000001219;ENSBTAG00000031724;ENSBTAG00000024950;ENSBTAG00000000892	K03992+K01313+K04379+K04519+K02987+K05401+K03993+K06856+K04303+K01283+K17834
Human Diseases	Cancer: specific types	Pancreatic cancer	1	80	0.963204	1	ko05212	ENSBTAG00000012599	K23605
Genetic Information Processing	Translation	Ribosome biogenesis in eukaryotes	1	83	0.967508	1	ko03008	ENSBTAG00000018667	K11108
Human Diseases	Immune disease	Allograft rejection	2	128	0.967741	1	ko05330	ENSBTAG00000021077;ENSBTAG00000001219	K06752+K06856
Organismal Systems	Immune system	NOD-like receptor signaling pathway	4	205	0.968253	1	ko04621	ENSBTAG00000012020;ENSBTAG00000003876;ENSBTAG00000001321;ENSBTAG00000000415	K09849+K20858+K04519+K12796
Organismal Systems	Endocrine system	Prolactin signaling pathway	1	84	0.968828	1	ko04917	ENSBTAG00000004322	K04379
Human Diseases	Cancer: specific types	Chronic myeloid leukemia	1	84	0.968828	1	ko05220	ENSBTAG00000012599	K23605
Organismal Systems	Immune system	Intestinal immune network for IgA production	2	129	0.96885	1	ko04672	ENSBTAG00000021077;ENSBTAG00000001219	K06752+K06856
Human Diseases	Infectious disease: viral	Human T-cell leukemia virus 1 infection	7	310	0.969693	1	ko05166	ENSBTAG00000004322;ENSBTAG00000009617;ENSBTAG00000012599;ENSBTAG00000007237;ENSBTAG00000014692;ENSBTAG00000021077;ENSBTAG00000009520	K04379+K07299+K23605+K06637+K09048+K06752+K08041
Human Diseases	Infectious disease: viral	Measles	4	209	0.971726	1	ko05162	ENSBTAG00000004322;ENSBTAG00000001321;ENSBTAG00000007312;ENSBTAG00000007807	K04379+K04519+K06563+K03283
Human Diseases	Drug resistance: antineoplastic	EGFR tyrosine kinase inhibitor resistance	1	88	0.973594	1	ko01521	ENSBTAG00000005691	K18497
Human Diseases	Immune disease	Autoimmune thyroid disease	2	138	0.977315	1	ko05320	ENSBTAG00000021077;ENSBTAG00000001219	K06752+K06856
Cellular Processes	Transport and catabolism	Lysosome	2	144	0.981673	1	ko04142	ENSBTAG00000004640;ENSBTAG00000052611	K01197+K01195
Human Diseases	Cancer: overview	PD-L1 expression and PD-1 checkpoint pathway in cancer	2	145	0.982316	1	ko05235	ENSBTAG00000004322;ENSBTAG00000007379	K04379+K05119
Human Diseases	Infectious disease: viral	Influenza A	3	188	0.983213	1	ko05164	ENSBTAG00000001321;ENSBTAG00000008682;ENSBTAG00000021077	K04519+K05401+K06752
Organismal Systems	Immune system	Antigen processing and presentation	2	148	0.984115	1	ko04612	ENSBTAG00000021077;ENSBTAG00000007807	K06752+K03283
Cellular Processes	Cell growth and death	Cell cycle	2	149	0.984675	1	ko04110	ENSBTAG00000012599;ENSBTAG00000007237	K23605+K06637
Organismal Systems	Immune system	T cell receptor signaling pathway	2	162	0.990416	1	ko04660	ENSBTAG00000004322;ENSBTAG00000011600	K04379+K04415
Human Diseases	Infectious disease: viral	Hepatitis C	2	170	0.992841	1	ko05160	ENSBTAG00000001862;ENSBTAG00000008682	K04354+K05401
Metabolism	Energy metabolism	Oxidative phosphorylation	3	215	0.99311	1	ko00190	ENSBTAG00000043558;ENSBTAG00000043563;ENSBTAG00000043546	K03878+K03883+K03884
Genetic Information Processing	Transcription	Spliceosome	2	175	0.99404	1	ko03040	ENSBTAG00000050012;ENSBTAG00000007807	K11098+K03283
Human Diseases	Cancer: overview	Viral carcinogenesis	4	268	0.995334	1	ko05203	ENSBTAG00000012020;ENSBTAG00000003808;ENSBTAG00000014692;ENSBTAG00000003829	K09849+K11409+K09048+K08665
Cellular Processes	Transport and catabolism	Autophagy - animal	1	156	0.998445	1	ko04140	ENSBTAG00000012980	K16185
Human Diseases	Infectious disease: viral	Epstein-Barr virus infection	4	304	0.99855	1	ko05169	ENSBTAG00000012020;ENSBTAG00000021077;ENSBTAG00000001219;ENSBTAG00000011578	K09849+K06752+K06856+K06256
Organismal Systems	Immune system	Natural killer cell mediated cytotoxicity	1	158	0.998569	1	ko04650	ENSBTAG00000001219	K06856
Organismal Systems	Immune system	Neutrophil extracellular trap formation	3	262	0.99863	1	ko04613	ENSBTAG00000003808;ENSBTAG00000008165;ENSBTAG00000001219	K11409+K06476+K06856
Environmental Information Processing	Signal transduction	JAK-STAT signaling pathway	1	187	0.999575	1	ko04630	ENSBTAG00000003624	K05420
Human Diseases	Immune disease	Systemic lupus erythematosus	2	265	0.999802	1	ko05322	ENSBTAG00000021077;ENSBTAG00000001219	K06752+K06856
Genetic Information Processing	Translation	Ribosome	2	313	0.99997	1	ko03010	ENSBTAG00000012594;ENSBTAG00000040167	K02990+K02987
Organismal Systems	Sensory system	Olfactory transduction	7	1072	1	1	ko04740	ENSBTAG00000002978;ENSBTAG00000008419;ENSBTAG00000031483;ENSBTAG00000000005;ENSBTAG00000025644;ENSBTAG00000012246;ENSBTAG00000002125	K19477+K18283+K02183+K00910+K02183+K19497+K04633

## Sheet: S4
Type	ID	MZ	RT	MS2.name	MS2_score	Formula	SuperClass	Class	Subclass	MS1.name	H1	H2	H3	H4	H5	H6	H7	L1	L2	L3	L4	L5	L6	L7	mean	mean_H	mean_L	FC	p_value	q_value	VIP
NEG	NEG_171.0052_43.1819_1	171.005	43.1819	Glycerol 3-phosphate	0.999992	C3H9O6P	Lipids and lipid-like molecules	Glycerophospholipids	Glycerophosphates	Glycerol 3-phosphate;beta-Glycerophosphoric acid;Glycerophosphoric acid;Erythronic acid;Threonic acid;2,3,4-Trihydroxybutanoic acid;2,2,4-Trihydroxybutanoic acid;Dimethylphosphate	1.03899e+09	8.79171e+08	8.84852e+08	5.83842e+08	9.64349e+08	6.54059e+08	1.18564e+09	8.01362e+08	6.59751e+08	8.47182e+08	8.75597e+08	1.29441e+09	9.06104e+08	1.07146e+09	9.03341e+08	8.84416e+08	9.22266e+08	0.959	0.709215	0.841775	0.169815
NEG	NEG_277.2169_431.9934_1	277.217	431.993	alpha-Linolenic acid	0.99997	C18H30O2	Lipids and lipid-like molecules	Fatty Acyls	Lineolic acids and derivatives	alpha-Linolenic acid;gamma-Linolenic acid;Octadeca-8,10,12-trienoic acid;alpha-Eleostearic acid;Octadec-11-en-9-ynoic acid;Na,Na-Dimethylhistamine;Gonane	2.29441e+07	2.39064e+07	1.92232e+07	2.1287e+07	4.19925e+07	3.19876e+07	2.36473e+07	4.88904e+07	1.24036e+08	6.91747e+07	5.28335e+07	2.55394e+07	1.84065e+07	8.21014e+07	4.32836e+07	2.64269e+07	6.01403e+07	0.4394	0.0353675	0.123714	1.05854
POS	POS_137.0457_144.8929_1	137.046	144.893	Hypoxanthine	0.999879	C5H4N4O	Organoheterocyclic compounds	Imidazopyrimidines	Purines and purine derivatives	Hypoxanthine;Erythronic acid;Threonic acid;Allopurinol;2-Hydroxypurine;2,3,4-Trihydroxybutanoic acid;2,2,4-Trihydroxybutanoic acid	1.46118e+08	8.24033e+07	2.1079e+08	2.73482e+08	2.87524e+08	6.2741e+08	4.13579e+08	5.16274e+08	2.99386e+08	8.05948e+08	2.18404e+09	1.72401e+08	1.0631e+09	9.17281e+08	5.71409e+08	2.91615e+08	8.51203e+08	0.3426	0.0357936	0.124605	1.23611
NEG	NEG_241.2168_462.039_1	241.217	462.039	Pentadecanoic acid	0.999785	C15H30O2	Lipids and lipid-like molecules	Fatty Acyls	Fatty acids and conjugates	Pentadecanoic acid	2.66631e+07	2.58095e+07	3.09922e+07	2.89782e+07	4.21952e+07	3.18932e+07	5.54738e+07	1.08342e+08	3.27025e+08	1.43315e+08	8.20096e+07	4.41105e+07	3.789e+07	7.44348e+07	7.56522e+07	3.45722e+07	1.16732e+08	0.2962	0.0100692	0.0509631	1.43049
POS	POS_314.2325_259.0436_1	314.233	259.044	9-Decenoylcarnitine	0.99969	C17H31NO4	Lipids and lipid-like molecules	Fatty Acyls	Fatty acid esters	9-Decenoylcarnitine;Decenoylcarnitine;Tanacetol B;(1(10)E,4a,5E)-1(10),5-Germacradiene-12-acetoxy-4,11-diol;(2E,4E,8E)-7,13-dihydroxy-4,8,12-trimethyltetradeca-2,4,8-trienoic acid	2.27881e+07	1.24605e+07	1.78841e+07	1.36432e+07	2.0647e+07	8.68628e+06	2.1347e+07	9.24736e+06	5.73907e+06	8.23782e+06	2.07756e+07	2.92048e+07	1.26406e+07	1.39959e+07	1.55212e+07	1.67794e+07	1.4263e+07	1.1764	0.343865	0.56369	0.63232
NEG	NEG_227.2009_439.1852_1	227.201	439.185	Myristic acid	0.999581	C14H28O2	Lipids and lipid-like molecules	Fatty Acyls	Fatty acids and conjugates	Myristic acid;4-Heptanone;(Z)-4-Hepten-1-ol;2,4-Dimethyl-3-pentanone;Heptanal;3-Heptanone;3-Methylcyclohexanol;5-Methyl-2-hexanone;(±)-2-Methylhexanal;(2R,4Z)-4-Hepten-2-ol	1.0455e+08	1.04046e+08	1.3462e+08	1.2072e+08	3.43657e+08	1.31409e+08	1.67554e+08	3.20094e+08	8.14993e+08	5.5071e+08	2.19439e+08	1.75625e+08	1.2634e+08	3.58487e+08	2.62303e+08	1.58079e+08	3.66527e+08	0.4313	0.0276842	0.104339	1.15161
POS	POS_120.0809_186.9382_1	120.081	186.938	2-Hydroxyphenethylamine	0.999465	C8H11NO	Organic nitrogen compounds	Organonitrogen compounds	Amines	Indoline;Isoindoline	3.59915e+08	1.96537e+08	3.11433e+08	3.01737e+08	2.35336e+08	2.50183e+08	3.27181e+08	3.10528e+08	1.63256e+08	1.67193e+08	3.49237e+08	2.97017e+08	2.56706e+08	2.27319e+08	2.68113e+08	2.83189e+08	2.53037e+08	1.1192	0.367082	0.586097	0.48887
NEG	NEG_279.2325_491.9534_1	279.233	491.953	Linoelaidic acid	0.99945	C18H32O2	Lipids and lipid-like molecules	Fatty Acyls	Lineolic acids and derivatives	Linoleic acid;Bovinic acid;(9E,11E)-Octadecadienoic acid;Linoelaidic acid;Dihomolinoleic acid;17-Octadecynoic acid;7-Octadecynoic acid;8,12-Octadecadienoic acid;Octadeca-9,11-dienoic acid;9Z,12E-Octadecadienoic acid;Octadeca-2,4-dienoic acid;N1,N11-Bis(ethyl)norspermine;2-Nonenal;(±)-2,2,6-Trimethylcyclohexanone;Santene hydrate;Non-2-enal	3.71422e+08	3.57036e+08	2.68018e+08	4.8075e+08	4.06771e+08	7.8998e+08	3.88442e+08	8.81032e+08	5.42528e+08	6.80076e+08	1.43238e+09	4.10347e+08	4.02341e+08	6.89118e+08	5.78588e+08	4.37488e+08	7.19689e+08	0.6079	0.0517157	0.16246	0.884059
NEG	NEG_253.2167_452.6806_1	253.217	452.681	Palmitelaidic acid	0.999407	C16H30O2	Lipids and lipid-like molecules	Fatty Acyls	Fatty acids and conjugates	Hypogeic acid;Palmitoleic acid;Palmitelaidic acid;Dodecyl methacrylate;Guaiane	1.41808e+08	1.2101e+08	1.69931e+08	1.24159e+08	5.21922e+08	2.2283e+08	3.6276e+08	6.08243e+08	1.29186e+09	1.01877e+09	3.66797e+08	2.29778e+08	1.93111e+08	8.65299e+08	4.45591e+08	2.37774e+08	6.53407e+08	0.3639	0.0214935	0.0868888	1.28307
NEG	NEG_281.2483_602.3099_1	281.248	602.31	Elaidic acid	0.999224	C18H34O2	Lipids and lipid-like molecules	Fatty Acyls	Fatty acids and conjugates	Oleic acid;Elaidic acid;Petroselinic acid;Vaccenic acid;Octadec-9-enoic Acid;11-Aoctadecenoic acid;Octadecenoic acid;Octadec-5-enoic acid	1.31115e+07	1.23953e+07	2.11204e+07	1.97431e+07	2.51623e+07	2.53946e+07	1.87678e+07	2.59548e+07	2.80146e+07	2.88974e+07	1.99191e+07	6.26495e+06	1.6112e+07	2.25601e+07	2.02441e+07	1.9385e+07	2.11033e+07	0.9186	0.923038	0.964355	0.0749146
POS	POS_316.2482_267.9532_1	316.248	267.953	Decanoylcarnitine	0.999184	C17H33NO4	Lipids and lipid-like molecules	Fatty Acyls	Fatty acid esters	Decanoylcarnitine	5.52574e+07	5.06563e+07	5.99071e+07	2.90894e+07	8.07735e+07	1.24953e+07	8.12416e+07	7.99483e+06	1.26102e+07	2.81075e+07	1.98188e+07	3.79822e+07	1.12669e+07	1.31565e+07	3.57398e+07	5.27744e+07	1.87053e+07	2.8214	0.00906206	0.0478198	1.40672
POS	POS_268.104_199.9392_1	268.104	199.939	Adenosine	0.999125	C10H13N5O4	Nucleosides, nucleotides, and analogues	Purine nucleosides	NA	Adenosine;Deoxyguanosine;Neuraminic acid;Vidarabine;Zidovudine;8-Oxo-2'-deoxyadenosine;9-Arabinofuranosyladenine;Formycin A;Miserotoxin;OR-1896;4-Acetamidoantipyrine	6.91133e+06	1.25006e+07	1.75888e+07	1.15625e+07	1.56231e+07	1.54996e+07	1.37477e+07	1.08426e+07	1.40246e+07	1.48328e+07	7.86431e+06	9.03568e+06	8.96004e+06	1.49467e+07	1.24243e+07	1.33477e+07	1.1501e+07	1.1606	0.373717	0.59211	0.326616
POS	POS_286.2013_242.1733_1	286.201	242.173	2-Octenoylcarnitine	0.998985	C15H27NO4	Lipids and lipid-like molecules	Fatty Acyls	Fatty acid esters	2-Octenoylcarnitine;Octenoyl-L-carnitine;(2E)-Octenoylcarnitine;N-(p-Hydroxyphenethyl)actinidine;4,11,13,15-Tetrahydroridentin B;1-(3-Furanyl)-6,7-dihydroxy-4,8-dimethyl-1-nonanone;3,11,12-Trihydroxy-1(10)-spirovetiven-2-one;Acoric acid;Bisacurone epoxide;Deoxydihydro-artemisinin;Corey PG-lactone diol	1.81389e+07	8.1779e+06	1.08222e+07	8.53932e+06	9.78274e+06	7.08968e+06	1.20047e+07	1.08116e+07	4.74611e+06	8.58804e+06	2.50287e+07	1.93862e+07	1.09469e+07	6.98824e+06	1.15037e+07	1.06508e+07	1.23565e+07	0.862	0.839035	0.917946	0.429719
POS	POS_118.0864_49.1391_1	118.086	49.1391	Betaine	0.998939	C5H12NO2	Organic acids and derivatives	Carboxylic acids and derivatives	Amino acids, peptides, and analogues	L-Valine;N-Methyl-a-aminoisobutyric acid;5-Aminopentanoic acid;Norvaline;Amyl Nitrite;3-Amino-2,2-dimethylpropanoic acid;D-Valine;DL-Norvaline;Tert-Butyl carbamate;N-Methyl-4-aminobutyric acid;Senecioic acid;Glutaral;Angelic acid;2-Methyltetrahydrofuran-3-one;2,3-Pentanedione;4-Pentenoic acid;2,4-Pentanedione;Isopropenyl acetate;Methyl methacrylate;2-Pentenoic acid;Dihydro-5-methyl-2(3H)-furanone…	6.53655e+08	5.72261e+08	5.58384e+08	8.47402e+08	1.05491e+09	6.58281e+08	1.22848e+09	5.32737e+08	5.72189e+08	3.959e+08	5.55526e+08	4.79545e+08	5.52821e+08	9.52938e+08	6.86788e+08	7.96196e+08	5.77379e+08	1.379	0.0659564	0.194745	0.72113
NEG	NEG_151.0249_93.0193_1	151.025	93.0193	Xanthine	0.998937	C5H4N4O2	Organoheterocyclic compounds	Imidazopyrimidines	Purines and purine derivatives	Xanthine;Oxypurinol;Glycolic acid;Peracetic acid;Monomethyl carbonate;Glyceric acid;L-Glyceric acid	9.52676e+07	3.64909e+07	5.14366e+07	5.70473e+07	8.38497e+07	8.22216e+07	7.98114e+07	2.33475e+08	1.24684e+08	1.62786e+08	4.70355e+08	2.0413e+08	2.12564e+08	1.75773e+08	1.47849e+08	6.94464e+07	2.26252e+08	0.3069	0.000126463	0.00390145	1.63884
POS	POS_133.0972_44.3664_1	133.097	44.3664	Ornithine	0.998853	C5H12N2O2	Organic acids and derivatives	Carboxylic acids and derivatives	Amino acids, peptides, and analogues	Ornithine;D-Ornithine;Proline;4-Amino-2-methylenebutanoic acid;Pterolactam;5-Hydroxy-1-methylpyrrolidin-2-one;DL-Allylglycine;DL-Proline;N-(2-Hydroxyethyl)acrylamide;N-Allylglycine	4.43574e+06	4.04788e+06	6.99919e+06	3.51407e+06	7.6562e+06	3.4412e+06	4.44274e+06	4.23666e+07	5.0575e+06	7.12515e+06	5.64537e+07	3.01626e+07	7.41184e+06	2.60943e+07	1.49435e+07	4.93386e+06	2.49531e+07	0.1977	0.0110259	0.0541789	1.654
NEG	NEG_279.2325_527.757_1	279.233	527.757	Bovinic acid	0.998845	C18H32O2	Lipids and lipid-like molecules	Fatty Acyls	Lineolic acids and derivatives	Linoleic acid;Bovinic acid;(9E,11E)-Octadecadienoic acid;Linoelaidic acid;Dihomolinoleic acid;17-Octadecynoic acid;7-Octadecynoic acid;8,12-Octadecadienoic acid;Octadeca-9,11-dienoic acid;9Z,12E-Octadecadienoic acid;Octadeca-2,4-dienoic acid;N1,N11-Bis(ethyl)norspermine;2-Nonenal;(±)-2,2,6-Trimethylcyclohexanone;Santene hydrate;Non-2-enal	2.67157e+08	2.50268e+08	1.69124e+08	2.2953e+08	2.72162e+08	3.48871e+08	2.22428e+08	6.74538e+08	3.87297e+08	4.23331e+08	8.40063e+08	3.44795e+08	2.05402e+08	3.99674e+08	3.59617e+08	2.51363e+08	4.67871e+08	0.5372	0.0191507	0.0796506	1.03147
POS	POS_162.1123_49.0502_1	162.112	49.0502	L-Carnitine	0.998781	C7H15NO3	Organic nitrogen compounds	Organonitrogen compounds	Quaternary ammonium salts	L-Carnitine;N-(2-Hydroxyethyl)valine;4-Hydroxycyclohexylcarboxylic acid;Tetrahydrofurfuryl acetate;Botryodiplodin;Methyl (R)-3-methyl-2-oxopentanoate;Ethyl levulinate	2.56089e+09	2.69223e+09	2.45202e+09	2.51499e+09	4.55563e+09	3.44283e+09	3.06395e+09	3.6067e+09	3.21267e+09	1.30807e+09	2.30529e+09	2.14951e+09	2.78494e+09	1.70041e+09	2.7393e+09	3.04036e+09	2.43823e+09	1.247	0.147819	0.33594	0.544692
POS	POS_184.0731_474.9644_1	184.073	474.964	Phosphorylcholine	0.998755	C5H15NO4P	Organic nitrogen compounds	Organonitrogen compounds	Quaternary ammonium salts	Tryptophol;(R)-Boschniakine;1-(2,3-Dihydro-1H-pyrrolizin-5-yl)-2-propen-1-one;4-Trimethylammoniobutanoic acid;2-Aminoheptanoic acid;[(3-Methylbutyl)amino]acetic acid;7-Aminoheptanoic acid;Methyl L-leucinate;N-Methyl-L-isoleucine	4.05131e+07	3.72317e+07	3.03077e+08	4.61034e+07	3.99142e+07	4.80727e+07	2.45601e+07	5.24589e+07	1.20164e+08	2.02072e+08	5.93366e+07	5.12118e+07	6.41482e+07	4.32859e+07	8.08679e+07	7.70675e+07	8.46682e+07	0.9102	0.379715	0.597579	0.702378
POS	POS_476.307_224.4441_1	476.307	224.444	Motolimod	0.998631	C28H34N4O2	Organoheterocyclic compounds	Benzazepines	NA	Netilmicin	1.71777e+06	1.79395e+06	7.15006e+06	1.0963e+06	1.36466e+06	1.77336e+06	1.20457e+06	1.71326e+06	971827	3.08933e+06	955451	1.24096e+06	811790	1.07507e+06	1.85417e+06	2.3001e+06	1.40824e+06	1.6333	0.236652	0.452802	0.588098
POS	POS_130.0499_44.1331_1	130.05	44.1331	Pyroglutamic acid	0.99859	C5H7NO3	Organic acids and derivatives	Carboxylic acids and derivatives	Amino acids, peptides, and analogues	Pyroglutamic acid;Pyrroline hydroxycarboxylic acid;N-Acryloylglycine;1-Pyrroline-4-hydroxy-2-carboxylate;dimethadione;3-Hydroxy-1-methylpyrrolidine-2,5-dione;4-Oxo-L-proline;(2S)-6-Oxa-1-azabicyclo[3.1.0]hexane-2-carboxylic acid;3-Furoic acid;2-Furoic acid;3-Hydroxy-2H-pyran-2-one;Citraconic anhydride	3.03344e+08	4.50788e+08	3.17082e+08	2.6085e+08	2.52302e+08	3.07232e+08	2.30439e+08	5.75906e+08	4.0004e+08	4.46013e+08	6.37311e+08	5.90651e+08	4.84124e+08	6.21122e+08	4.198e+08	3.03148e+08	5.36452e+08	0.5651	0.000181434	0.0047008	1.15826
POS	POS_460.2693_311.6351_1	460.269	311.635	Nevanimibe	0.998551	C27H39N3O	Benzenoids	Benzene and substituted derivatives	N-phenylureas	Neoline;Nevanimibe;[(2S,4R,5R,6R,14S,16R)-14-Hydroxy-7,11-dimethyl-6-(2-oxopyran-4-yl)-3-oxapentacyclo[8.8.0.02,4.02,7.011,16]octadecan-5-yl] acetate;Cinobufagin	1.13273e+07	7.75358e+06	6.36015e+06	8.67356e+06	3.45106e+06	7.34496e+06	3.39796e+06	4.74637e+06	5.00153e+06	3.34972e+06	5.51631e+06	3.59154e+06	4.61099e+06	5.99183e+06	5.79406e+06	6.90123e+06	4.6869e+06	1.4725	0.12682	0.304398	0.64392
NEG	NEG_498.2883_253.3085_1	498.288	253.309	Taurodeoxycholic acid	0.998518	C26H45NO6S	Lipids and lipid-like molecules	Steroids and steroid derivatives	Bile acids, alcohols and derivatives	Tauroursodeoxycholic acid;Taurodeoxycholic acid;Taurochenodesoxycholic acid;Beloranib;[3-[2-Aminoethoxy(hydroxy)phosphoryl]oxy-2-hydroxypropyl] hexadecanoate;Dodecanoyl-sn-glycero-3-phosphocholine (isomer 1) (LPC(12:0) i1) † ‡;Dodecanoyl-sn-glycero-3-phosphocholine	159568	115483	336427	380307	447825	491424	2.10682e+06	2.29407e+06	501911	953748	899633	1.58521e+06	1.13433e+06	341367	839151	576836	1.10147e+06	0.5237	0.0599736	0.181451	1.1384
NEG	NEG_146.0447_56.6788_1	146.045	56.6788	D-Glutamic acid	0.998448	C5H9NO4	Organic acids and derivatives	Carboxylic acids and derivatives	Amino acids, peptides, and analogues	Glutamic acid;N-Methyl-D-aspartic acid;N-Acetylserine;O-Acetylserine;D-Glutamic acid;L-4-Hydroxyglutamate semialdehyde;3-(Carboxymethylamino)propanoic acid;DL-Glutamate;5-Hydroxy-4-oxo-L-norvaline;N-Methyl-DL-aspartic acid;L-3-Aminodihydro-2(3H)-furanone;(S)-2-Azetidinecarboxylic acid;1-Aminocyclopropanecarboxylic acid;2,3-Butanedione monoxime;N-(Hydroxymethyl)acrylamide;3-Isoxazolidinone;2-Imini…	7.36088e+06	2.4671e+07	9.86109e+06	2.38435e+06	1.43311e+07	7.30097e+06	8.22119e+06	2.02914e+07	1.08675e+07	1.27975e+07	4.1441e+07	2.51706e+07	8.90351e+06	2.91955e+07	1.59141e+07	1.05901e+07	2.12381e+07	0.4986	0.0484715	0.155106	1.13896
POS	POS_104.1073_50.8822_1	104.107	50.8822	Choline	0.997986	C5H14NO	Organic nitrogen compounds	Organonitrogen compounds	Quaternary ammonium salts	2-Amino-3-methyl-1-butanol;Isovaleraldehyde;Prenol;3-Methyl-3-buten-1-ol;Pentanal;(S)-2-Methylbutanal;(±)-2-Methylbutanal;(E)-2-Penten-1-ol;1-Penten-3-ol;Isoprenyl alcohol;2-Pentanone;2-Methyl-2-buten-1-ol;xi-3-Methyl-3-buten-2-ol;2-Methyltetrahydrofuran;Isopentenol;Tetrahydropyran	7.97497e+07	1.53813e+08	1.14871e+08	1.27144e+08	2.0494e+08	1.54068e+08	3.02385e+08	2.16061e+08	2.06828e+08	5.0126e+08	3.9194e+08	2.47915e+08	1.75252e+08	4.91574e+08	2.40557e+08	1.62424e+08	3.1869e+08	0.5097	0.0131143	0.0612963	1.09594
POS	POS_258.1699_223.1472_1	258.17	223.147	2-Hexenoylcarnitine	0.997692	C13H23NO4	Lipids and lipid-like molecules	Fatty Acyls	Fatty acid esters	2-Hexenoylcarnitine;Hexenoylcarnitine;Imiquimod;Budralazine	1.23833e+08	5.70038e+07	3.17019e+07	5.80702e+07	2.71546e+07	3.53304e+07	2.58946e+07	6.35531e+07	5.34231e+07	5.84505e+07	2.11937e+08	1.68021e+08	9.92767e+07	4.19112e+07	7.53972e+07	5.12841e+07	9.95103e+07	0.5154	0.0629307	0.18819	0.951771
NEG	NEG_133.0129_44.3424_1	133.013	44.3424	Malic acid	0.997663	C4H6O5	Organic acids and derivatives	Hydroxy acids and derivatives	Beta hydroxy acids and derivatives	Benzothiophene	4.52002e+08	4.24873e+08	4.47053e+08	3.61047e+08	4.01912e+08	3.68275e+08	5.1842e+08	6.35787e+08	3.94607e+08	4.59779e+08	5.63271e+08	6.15983e+08	5.86489e+08	7.26855e+08	4.96882e+08	4.24798e+08	5.68967e+08	0.7466	0.0118849	0.0571793	0.71999
NEG	NEG_303.2324_458.4196_1	303.232	458.42	Arachidonic acid	0.997525	C20H32O2	Lipids and lipid-like molecules	Fatty Acyls	Fatty acids and conjugates	Arachidonic acid;Cis-8,11,14,17-Eicosatetraenoic acid;Mesterolone;Drostanolone;5,8,11,14-Icosatetraenoic Acid;Mestaline;Methandriol;Perillyl alcohol;Alpha-Pinene-oxide;(E)-3,7-Dimethyl-1,5,7-octatrien-3-ol;p-Mentha-1(6),8-dien-3-ol;cis-2-Thujen-4-ol;Piperitone;(S)-9,10-Cyclo-p-menth-1-en-4-ol;(2S,4R)-p-Mentha-1(7),5-dien-2-ol;Teresantalol;(+)-cis-Carveol;3-Pinanone;(R)-Piperitone;(-)-trans-Isopul…	2.30645e+08	1.91705e+08	1.17989e+08	1.85228e+08	2.68935e+08	3.67479e+08	1.82357e+08	5.98837e+08	4.65462e+08	3.73992e+08	8.53626e+08	2.22446e+08	3.29613e+08	4.71449e+08	3.47126e+08	2.2062e+08	4.73632e+08	0.4658	0.00463704	0.031078	1.20864
POS	POS_265.0695_47.9515_1	265.07	47.9515	Lumichrome	0.99728	C12H10N4O2	Organoheterocyclic compounds	Pteridines and derivatives	Alloxazines and isoalloxazines	Ethanethioic acid, S-(2-(((2R)-2-(acetylamino)-3-mercapto-1-oxopropyl)amino)ethyl)ester;Zilascorb;Genipinic acid;Elenaic acid;Lumichrome;Carnosine;Nimorazole;beta-Alanyl-L-histidine	1.03983e+09	6.97307e+08	7.82237e+08	1.16042e+09	8.54238e+08	9.86916e+08	9.16245e+08	1.95591e+08	4.55049e+08	4.77467e+08	2.06993e+08	4.21959e+08	4.54567e+08	3.09604e+08	6.39887e+08	9.19598e+08	3.60176e+08	2.5532	0.000231219	0.00522206	1.53753
NEG	NEG_175.0602_203.4119_1	175.06	203.412	2-Isopropylmalic acid	0.99686	C7H12O5	Lipids and lipid-like molecules	Fatty Acyls	Fatty acids and conjugates	2-Isopropylmalic acid;(±)-Glycerol 1,2-diacetate;2-Methyl-3-ketovaleric acid;3-Methyl-2-oxovaleric acid;Ketoleucine;Mevalonolactone;5-Ethoxy-4,5-dihydro-2(3H)furanone;Ethyl acetoacetate;Sherry lactone;(4S,6S)-3,4,5,6-Tetrahydro-4-hydroxy-6-methyl-2H-pyran-2-one;Acetoin acetate;Methyl levulinate;2H-Pyran-2-one, tetrahydro-4-hydroxy-4-methyl-, (R)-;2-Hydroxyethyl methacrylate;Diglycidyl ether;Ketom…	5.00914e+07	3.94387e+07	5.16178e+07	5.41875e+07	4.3199e+07	4.69866e+07	3.78404e+07	3.90217e+07	3.97043e+07	3.87862e+07	4.20388e+07	6.1124e+07	4.93429e+07	3.63848e+07	4.49832e+07	4.61945e+07	4.37718e+07	1.0553	0.493938	0.69014	0.196334
POS	POS_246.1697_217.1103_1	246.17	217.11	Isovalerylcarnitine	0.996613	C12H23NO4	Lipids and lipid-like molecules	Fatty Acyls	Fatty acid esters	2-Methylbutyroylcarnitine;Isovalerylcarnitine;Valerylcarnitine;Pivaloylcarnitine;Pinacidil;Traumatic acid;Butanedioic acid, octenyl-;Mifentidine;dodec-2-enedioic acid	4.12523e+08	6.24597e+08	2.09992e+08	1.34186e+09	3.8425e+08	2.82459e+08	3.34872e+08	4.35314e+08	5.87979e+08	3.21494e+08	6.55494e+08	4.85904e+08	3.85967e+08	2.24971e+08	4.77691e+08	5.12935e+08	4.42446e+08	1.1593	0.938573	0.97319	0.0622468
POS	POS_258.1099_44.737_1	258.11	44.737	Lucerastat	0.996585	C10H21NO4	Organoheterocyclic compounds	Piperidines	NA	Glycerophosphocholine;5-Methylcytidine;Pyro-L-glutaminyl-L-glutamine;3-Methylcytidine;2'-O-Methylcytidine;2'-C-Methylcytidine;Benserazide;Glycerylphosphorylcholine;4-Amino-1-[(2R,5R)-3,4-dihydroxy-5-(hydroxymethyl)oxolan-2-yl]-5-methylpyrimidin-2-one;Pandamarilactam 3x;(2Z)-2-(3-Phenylpropoxyimino)butanoic acid;Dibutylone;Pentylone;2,3-Pentylone isomer;Miglustat;Lucerastat;(±)-2-(1-Methylpropyl)-…	6.56517e+07	2.27334e+07	5.29371e+07	5.67722e+07	1.30765e+08	5.06816e+07	5.96437e+07	1.57846e+08	5.55111e+07	1.90901e+08	2.39694e+08	1.24968e+08	2.39038e+07	3.4641e+08	1.12744e+08	6.27407e+07	1.62748e+08	0.3855	0.0807726	0.22511	1.11124
POS	POS_480.3444_378.649_1	480.344	378.649	LysoPC(P-16:0/0:0)	0.996548	C24H50NO6P	Lipids and lipid-like molecules	Glycerophospholipids	Glycerophosphocholines	LysoPC(P-16:0/0:0)	1.55798e+08	1.19384e+08	1.11375e+08	1.02053e+08	2.35899e+08	2.80296e+08	1.54943e+08	2.65957e+08	9.98137e+07	8.34755e+07	2.24661e+08	1.13659e+08	1.1074e+08	2.2316e+08	1.62944e+08	1.65678e+08	1.6021e+08	1.0341	0.789647	0.88852	0.577829
POS	POS_246.17_264.3571_1	246.17	264.357	2-Methylbutyroylcarnitine	0.996445	C12H23NO4	Lipids and lipid-like molecules	Fatty Acyls	Fatty acid esters	2-Methylbutyroylcarnitine;Isovalerylcarnitine;Valerylcarnitine;Pivaloylcarnitine;Pinacidil;Traumatic acid;Butanedioic acid, octenyl-;Mifentidine;dodec-2-enedioic acid	3.51419e+06	5.41864e+06	2.38783e+06	1.28091e+07	3.54198e+06	3.46255e+06	3.89342e+06	4.19724e+06	5.48674e+06	3.37474e+06	5.80863e+06	4.41241e+06	3.83745e+06	2.77553e+06	4.63717e+06	5.00396e+06	4.27039e+06	1.1718	0.867657	0.935916	0.0947307
POS	POS_232.1538_202.999_1	232.154	202.999	Butyrylcarnitine	0.996167	C11H21NO4	Lipids and lipid-like molecules	Fatty Acyls	Fatty acid esters	Butyrylcarnitine;N-Cyano-N'-(1,1-dimethylpropyl)-N''-(3-pyridinyl)guanidine;2-Carboxy-5,7-dimethyl-4-octanolide;3,3'-Diaminobenzidine	4.45649e+09	3.30952e+09	2.0709e+09	3.737e+09	2.67938e+09	1.79825e+09	2.16885e+09	3.24174e+09	2.55123e+09	2.6359e+09	4.84068e+09	4.55871e+09	3.93835e+09	2.47163e+09	3.17562e+09	2.88863e+09	3.46261e+09	0.8342	0.263409	0.48447	0.417637
POS	POS_90.0555_50.5705_1	90.0555	50.5705	Sarcosine	0.996152	C3H7NO2	Organic acids and derivatives	Carboxylic acids and derivatives	Amino acids, peptides, and analogues	beta-Alanine;L-Alanine;Sarcosine;D-Alanine;Ethyl carbamate;(alpha-D-mannosyl)7-beta-D-mannosyl-diacetylchitobiosyl-L-asparagine, isoform A (protein);1-Nitropropane;2-Nitropropane;(2S)-2-Amino-3-hydroxypropanal;Dimethylcarbamic acid;Lactamide;Methyl glycinate;N-Hydroxymethyl-N-methylformamide;Pyruvaldehyde;Malondialdehyde;Acrylic acid;1,3-Dioxole;beta-propiolactone	1.48167e+08	1.26415e+08	1.19973e+08	1.77575e+08	1.07969e+08	1.24258e+08	1.97392e+08	1.30598e+08	8.0151e+07	8.76239e+07	1.18974e+08	1.3683e+08	1.31117e+08	1.23004e+08	1.29289e+08	1.43107e+08	1.15471e+08	1.2393	0.0937798	0.24983	0.58133
POS	POS_287.0515_47.4403_1	287.051	47.4403	Kaempferol	0.995952	C15H10O6	Phenylpropanoids and polyketides	Flavonoids	Flavones	Ethanethioic acid, S-(2-(((2R)-2-(acetylamino)-3-mercapto-1-oxopropyl)amino)ethyl)ester;Zilascorb	2.29511e+08	1.69613e+08	1.77196e+08	2.49739e+08	1.84143e+08	2.40277e+08	2.39637e+08	6.63386e+07	1.35332e+08	1.76252e+08	7.7184e+07	1.38593e+08	1.49394e+08	1.10428e+08	1.67403e+08	2.12874e+08	1.21932e+08	1.7458	0.00358018	0.0265848	1.12437
POS	POS_248.149_77.3186_1	248.149	77.3186	3-Hydroxybutyrylcarnitine	0.995934	C11H21NO5	Lipids and lipid-like molecules	Fatty Acyls	Fatty acid esters	3-Hydroxybutyrylcarnitine;(R)-3-hydroxybutyrylcarnitine;Peramine;Prometon	5.69008e+08	2.94574e+08	1.29756e+08	2.07482e+08	8.036e+07	8.27041e+07	1.1065e+08	2.52815e+08	1.8589e+08	3.45031e+08	4.58526e+08	5.23297e+08	5.7102e+08	1.28984e+08	2.81436e+08	2.10648e+08	3.52223e+08	0.5981	0.0917158	0.246152	0.94809
POS	POS_262.1647_120.9669_1	262.165	120.967	3-Hydroxyisovalerylcarnitine	0.995854	C12H23NO5	Lipids and lipid-like molecules	Fatty Acyls	Fatty acid esters	Hydroxyvalerylcarnitine;3-Hydroxyisovalerylcarnitine;hydroxyisovaleroyl carnitine;2-Hydroxyisovalerylcarnitine;Pinacidil pyridine N-oxide;Polyethylene, oxidized;Veliparib	1.23585e+08	1.90779e+08	2.57998e+08	2.09787e+08	2.53974e+08	2.37468e+08	2.33491e+08	2.87962e+08	2.53062e+08	2.16124e+08	5.75592e+08	2.99031e+08	2.53616e+08	1.64309e+08	2.54056e+08	2.15298e+08	2.92814e+08	0.7353	0.163043	0.35772	0.599941
POS	POS_288.2167_247.8497_1	288.217	247.85	Octanoylcarnitine	0.995293	C15H29NO4	Lipids and lipid-like molecules	Fatty Acyls	Fatty acid esters	Octanoylcarnitine;Valproylcarnitine	1.34074e+08	4.47896e+07	6.41856e+07	2.86382e+07	6.40966e+07	2.83905e+07	9.88968e+07	1.07209e+07	1.76717e+07	4.71776e+07	7.84464e+07	7.12175e+07	5.61975e+07	2.19737e+07	5.47483e+07	6.61531e+07	4.33436e+07	1.5262	0.202197	0.410343	0.748213
POS	POS_274.2011_237.36_1	274.201	237.36	Heptanoylcarnitine	0.995256	C14H27NO4	Lipids and lipid-like molecules	Fatty Acyls	Fatty acid esters	Heptanoylcarnitine	3.17847e+07	2.31151e+07	1.44733e+07	4.36203e+07	1.50991e+07	2.37684e+07	1.83598e+07	1.34708e+07	1.29525e+07	2.17673e+07	5.05276e+07	3.86184e+07	2.76719e+07	1.26387e+07	2.48477e+07	2.43173e+07	2.53782e+07	0.9582	0.929572	0.968405	0.22626
NEG	NEG_105.0179_44.808_1	105.018	44.808	Glyceric acid	0.995207	C3H6O4	Organic oxygen compounds	Organooxygen compounds	Carbohydrates and carbohydrate conjugates	NA	1.024e+07	8.63896e+06	1.24503e+07	7.97009e+06	1.021e+07	3.66487e+07	4.0596e+07	9.40395e+06	6.16381e+06	1.24722e+07	6.12529e+06	3.88627e+06	1.06342e+07	1.3593e+07	1.35023e+07	1.81077e+07	8.89696e+06	2.0353	0.0958424	0.253308	0.87275
POS	POS_287.0515_62.6281_1	287.051	62.6281	Luteolin	0.994432	C15H10O6	Phenylpropanoids and polyketides	Flavonoids	Flavones	Ethanethioic acid, S-(2-(((2R)-2-(acetylamino)-3-mercapto-1-oxopropyl)amino)ethyl)ester;Zilascorb	4.32297e+07	3.59018e+07	3.23646e+07	4.3699e+07	3.47705e+07	4.34327e+07	4.56166e+07	1.18058e+07	2.88878e+06	2.61181e+07	1.37794e+07	1.99107e+07	2.80065e+07	1.97609e+07	2.86632e+07	3.98593e+07	1.74672e+07	2.282	0.0138681	0.0635777	1.41941
NEG	NEG_267.0731_146.4452_1	267.073	146.445	Inosine	0.994294	C10H12N4O5	Nucleosides, nucleotides, and analogues	Purine nucleosides	NA	Inosine;3-Deoxy-D-glycero-D-galacto-2-nonulosonic acid;Allopurinol riboside;Arabinosylhypoxanthine;Formycin b;N2-Succinyl-L-ornithine;L-N-(3-Carboxypropyl)glutamine;gamma-Glutamyl-2-aminobutyric acid;Ethyl 2-mercaptopropionate;Methyl 3-mercaptobutanoate;Methyl 3-(methylthio)propanoate;Ethyl 2-(methylthio)acetate;Ethyl 3-mercaptopropanoic acid;Dimethylpropiothetin;Ethyl glucuronide;2,2'-[oxybis(2,…	6.35861e+07	3.47579e+07	5.72118e+07	6.28428e+07	4.59973e+07	2.81007e+08	1.57595e+08	2.64335e+08	8.5483e+07	1.94466e+08	9.4825e+08	2.24771e+08	4.11191e+08	2.79288e+08	2.22199e+08	1.00428e+08	3.43969e+08	0.292	0.00759483	0.0425609	1.5487
NEG	NEG_112.0502_56.0583_1	112.05	56.0583	Creatinine	0.994135	C4H7N3O	Organic acids and derivatives	Carboxylic acids and derivatives	Amino acids, peptides, and analogues	NA	1.45144e+09	8.22925e+08	6.95812e+08	7.94113e+08	6.25189e+08	1.03144e+09	8.60918e+08	6.67596e+08	2.69329e+08	4.19211e+08	6.40427e+08	4.7263e+08	5.0766e+08	6.06154e+08	7.04632e+08	8.97405e+08	5.11858e+08	1.7532	0.00403433	0.0286934	1.15441
NEG	NEG_305.2481_484.423_1	305.248	484.423	Dihomo-gamma-linolenic acid	0.994125	C20H34O2	Lipids and lipid-like molecules	Fatty Acyls	Fatty acids and conjugates	Dihomo-gamma-linolenic acid;5,8,11-Eicosatrienoic acid;Dihomo-alpha-linolenic acid;Eicosa-11,14,17-trienoic acid;5,11,14-Eicosatrienoic acid;Ethyl octadeca-9,12,15-trienoate;5alpha-Androstane;Dodecylbenzene;Estrane	5.96243e+07	6.04707e+07	5.08316e+07	5.35911e+07	1.23183e+08	1.33692e+08	6.81565e+07	1.74738e+08	2.37125e+08	1.33081e+08	2.11463e+08	7.25284e+07	7.61864e+07	1.84622e+08	1.17092e+08	7.85071e+07	1.55678e+08	0.5043	0.0152581	0.0677444	1.08305
NEG	NEG_565.0459_41.2925_1	565.046	41.2925	Uridine diphosphate glucose	0.993618	C15H24N2O17P2	Nucleosides, nucleotides, and analogues	Pyrimidine nucleotides	Pyrimidine nucleotide sugars	Uridine diphosphate glucose;Uridine diphosphategalactose;Glucose-uridine-C1,5'-diphosphate	1.0246e+07	8.84736e+06	8.91902e+06	4.10199e+06	4.67142e+06	1.99906e+06	4.31333e+06	5.77381e+06	5.30891e+06	5.27883e+06	5.19795e+06	4.48488e+06	9.42166e+06	5.80865e+06	6.02663e+06	6.15688e+06	5.89638e+06	1.0442	0.800215	0.895445	0.267572
NEG	NEG_259.0218_42.6429_1	259.022	42.6429	D-Mannose 1-phosphate	0.993562	C6H13O9P	Organic oxygen compounds	Organooxygen compounds	Carbohydrates and carbohydrate conjugates	Fructose 6-phosphate;Galactose 1-phosphate;Fructose 1-phosphate;Mannose 6-phosphate;D-myo-Inositol 4-phosphate;Glucose 6-phosphate;Glucose 1-phosphate;myo-Inositol 6-phosphate;Beta-D-Fructose 6-phosphate;D-Tagatose 1-phosphate;D-Mannose 1-phosphate;(2R,3R,4S,5R)-2,3,4,5-Tetrahydroxy-6-oxohexyl dihydrogen phosphate;(3S,4R)-Ketose 1-phosphate;beta-D-Fructopyranose 1-phosphate;[(2R,3R,4S,5S)-3,4,5,6…	2.73311e+09	2.34461e+09	2.59972e+09	2.39528e+09	1.92049e+09	1.81033e+09	1.50846e+09	1.03986e+09	7.78925e+08	9.70011e+08	3.02814e+08	2.47236e+08	1.77064e+09	7.98187e+08	1.51569e+09	2.18743e+09	8.43953e+08	2.5919	0.00473276	0.0316183	1.54356
POS	POS_265.0696_63.461_1	265.07	63.461	Necatorine	0.993442	C15H8N2O3	Phenylpropanoids and polyketides	Coumarins and derivatives	NA	Ethanethioic acid, S-(2-(((2R)-2-(acetylamino)-3-mercapto-1-oxopropyl)amino)ethyl)ester;Zilascorb;Genipinic acid;Elenaic acid;Lumichrome;Carnosine;Nimorazole;beta-Alanyl-L-histidine	3.018e+08	1.75045e+08	2.19122e+08	3.05099e+08	1.90672e+08	2.44459e+08	2.4985e+08	4.24558e+07	8.23561e+07	7.44255e+07	4.02184e+07	1.09799e+08	1.09958e+08	7.44817e+07	1.58553e+08	2.40864e+08	7.62421e+07	3.1592	6.92932e-05	0.00289801	1.71626
POS	POS_160.1331_53.2901_1	160.133	53.2901	5-amino valeric acid betaine	0.992446	C8H17NO2	Lipids and lipid-like molecules	Fatty Acyls	Fatty acids and conjugates	DL-2-Aminooctanoic acid;Pregabalin;5-amino valeric acid betaine;2-Ethyl-3-hydroxy-2,4,4-trimethyloxazolidine;3-(Aminomethyl)-5-methylhexanoic acid;8-Aminooctanoic acid;4-ene-Valproic acid;2-ene-Valproic acid;(3Z)-2-Propylpent-3-enoic acid;(3E)-2-Propylpent-3-enoic acid;Ethyl (±)-2-methyl-4-pentenoate;2,3-Octanedione;Methyl cyclohexanecarboxylate;Cyclohexyl acetate;Allyl valerate;cis-5-Octenoic ac…	3.03221e+09	2.07504e+09	2.55561e+09	1.93472e+09	1.36213e+09	2.45806e+09	2.30868e+09	1.77347e+09	4.95114e+08	9.82995e+08	1.31922e+09	2.51535e+09	1.58817e+09	2.57328e+09	1.92672e+09	2.24664e+09	1.6068e+09	1.3982	0.106243	0.270523	0.845641
POS	POS_263.1389_216.7342_1	263.139	216.734	Phenylalanylproline	0.992251	C14H18N2O3	Organic acids and derivatives	Carboxylic acids and derivatives	Amino acids, peptides, and analogues	Phenylalanylproline;Methohexital;Pirbuterol;Bicyclo[2.2.1]heptan-2-one, 1,7,7-trimethyl-3-(phenylmethylene)-;Goshuyic acid	6.5202e+06	5.28114e+06	6.70005e+06	5.68971e+06	7.48401e+06	7.65106e+06	7.89174e+06	1.01073e+07	4.37948e+06	5.16492e+06	6.28932e+06	8.03734e+06	6.50503e+06	8.57477e+06	6.87686e+06	6.74541e+06	7.00831e+06	0.9625	0.926353	0.966651	0.259738
POS	POS_132.0766_50.3601_1	132.077	50.3601	Creatine	0.991767	C4H9N3O2	Organic acids and derivatives	Carboxylic acids and derivatives	Amino acids, peptides, and analogues	Creatine;Guanidinopropionic acid;N-Propyl-N-nitrosourea;Dihydrouracil;N-Methylhydantoin;3-Cyanoalanine;Muscimol;piperazine-2,3-dione;(R)-5-Methylhydantoin;cyclo(gly-gly)	9.29281e+09	9.16524e+09	7.80593e+09	9.45238e+09	8.1659e+09	7.6212e+09	9.04286e+09	6.96189e+09	6.22433e+09	6.22171e+09	7.00254e+09	6.47774e+09	6.95812e+09	6.1145e+09	7.60765e+09	8.64947e+09	6.56583e+09	1.3173	4.16677e-05	0.00235265	0.838588
POS	POS_524.371_434.1959_1	524.371	434.196	LysoPC(18:0/0:0)	0.990144	C26H54NO7P	Lipids and lipid-like molecules	Glycerophospholipids	Glycerophosphocholines	LysoPC(18:0/0:0);2-Lysophosphatidylcholine;Anadur	3.736e+07	3.18123e+07	3.70861e+07	5.1206e+07	4.5309e+07	6.15576e+07	3.38983e+07	1.4056e+08	1.41985e+08	1.13218e+08	1.45747e+08	9.71816e+07	4.02948e+07	7.08044e+07	7.48586e+07	4.26042e+07	1.07113e+08	0.3977	0.00198738	0.0185997	1.36383
POS	POS_229.1547_208.9471_1	229.155	208.947	Isoleucylproline	0.989892	C11H20N2O3	Organic acids and derivatives	Carboxylic acids and derivatives	Amino acids, peptides, and analogues	Isoleucylproline;Leucylproline;N,N,N-Trimethyl-L-alanyl-L-proline betaine;L-prolyl-L-leucine;Pro-Ile;4-Octylphenol;Octylphenol;Methoxamine;Orciprenaline;Isoproterenol;Mescaline	3.53086e+07	3.12866e+07	3.41226e+07	3.30712e+07	4.46824e+07	5.81183e+07	4.77824e+07	6.45149e+07	2.747e+07	6.48908e+07	4.10848e+07	4.57778e+07	3.5149e+07	6.12245e+07	4.4606e+07	4.06246e+07	4.85874e+07	0.8361	0.326858	0.548823	0.378224
POS	POS_204.1227_53.2784_1	204.123	53.2784	L-Acetylcarnitine	0.989723	C9H17NO4	Lipids and lipid-like molecules	Fatty Acyls	Fatty acid esters	L-Acetylcarnitine;N-Lactoylleucine;1-Carboxyethylleucine;DL-Acetylcarnitine;N-(3-Methylbut-2-EN-1-YL)-9H-purin-6-amine;Glutamic acid diethyl ester;5-(2-Methylpropyl)tetrahydro-2-oxo-3-furancarboxylic acid;5-Butyltetrahydro-2-oxo-3-furancarboxylic acid;1,2-Cyclohexanedicarboxylic acid, 4-methyl-;2-(1-hydroxyethyl)-4-(2-hydroxypropyl)-2H-furan-5-one	8.28279e+09	8.61495e+09	5.99531e+09	6.70686e+09	6.49063e+09	5.26235e+09	6.00774e+09	6.51428e+09	8.95116e+09	5.40847e+09	7.85808e+09	6.7665e+09	8.92936e+09	3.88842e+09	6.83406e+09	6.7658e+09	6.90232e+09	0.9802	0.990575	0.995565	0.148397
POS	POS_204.1227_70.3798_1	204.123	70.3798	DL-Acetylcarnitine	0.989438	C9H17NO4	Lipids and lipid-like molecules	Fatty Acyls	Fatty acid esters	L-Acetylcarnitine;N-Lactoylleucine;1-Carboxyethylleucine;DL-Acetylcarnitine;N-(3-Methylbut-2-EN-1-YL)-9H-purin-6-amine;Glutamic acid diethyl ester;5-(2-Methylpropyl)tetrahydro-2-oxo-3-furancarboxylic acid;5-Butyltetrahydro-2-oxo-3-furancarboxylic acid;1,2-Cyclohexanedicarboxylic acid, 4-methyl-;2-(1-hydroxyethyl)-4-(2-hydroxypropyl)-2H-furan-5-one	4.84763e+09	4.62657e+09	3.50982e+09	4.10776e+09	3.67722e+09	3.44557e+09	3.63457e+09	4.2667e+09	5.35552e+09	3.37352e+09	4.49643e+09	4.21506e+09	5.377e+09	2.50857e+09	4.103e+09	3.97845e+09	4.22754e+09	0.9411	0.734181	0.856878	0.215704
NEG	NEG_87.0073_597.2905_1	87.0073	597.29	Pyruvic acid	0.98929	C3H4O3	Organic acids and derivatives	Keto acids and derivatives	Alpha-keto acids and derivatives	NA	3.64516e+08	4.23794e+08	3.71211e+08	3.96917e+08	3.89743e+08	3.50551e+08	3.94648e+08	3.86422e+08	3.96247e+08	4.16349e+08	4.19506e+08	3.87759e+08	3.85021e+08	4.1217e+08	3.9249e+08	3.84483e+08	4.00496e+08	0.96	0.163051	0.35772	0.216933
NEG	NEG_514.2829_242.1958_1	514.283	242.196	2-[(3alpha,7alpha,12alpha-Trihydroxy-24-oxocholane-24-yl)amino]ethanesulfonic acid	0.989124	C26H45NO7S	Lipids and lipid-like molecules	Steroids and steroid derivatives	Bile acids, alcohols and derivatives	Taurocholic acid;Tauro-b-muricholic acid;Candoxatril;2-[(3alpha,7alpha,12alpha-Trihydroxy-24-oxocholane-24-yl)amino]ethanesulfonic acid;Tauro-alpha-muricholic acid;3-(1-((4-Carboxycyclohexyl)carbamoyl)cyclopentyl)-2-(2-methoxyethoxymethyl)propanoic acid 5-indanyl ester;Artefenomel	159882	59804.3	353032	531346	391505	728186	4.78825e+06	5.28421e+06	446726	1.01661e+06	905574	1.71904e+06	1.75684e+06	371491	1.32232e+06	1.00172e+06	1.64293e+06	0.6097	0.139348	0.323923	1.06936
POS	POS_100.0761_201.825_1	100.076	201.825	2-Piperidinone	0.989072	C5H9NO	Organoheterocyclic compounds	Piperidines	Piperidinones	2-Piperidinone;1-Pyrrolidinecarboxaldehyde;2,5-Dihydro-2,4-dimethyloxazole;2-Ethyl-2-oxazoline;4,4-Dimethyl-2-oxazoline;N,N-Dimethylacrylamide;2,4-Pentadienal;1,4-Pentadien-3-one;2-Cyclopenten-1-one	3.0392e+07	2.95594e+07	2.10343e+07	1.28085e+07	6.22949e+06	8.02896e+06	1.63858e+07	8.20887e+06	2.56251e+07	1.17987e+07	1.83434e+07	1.13642e+07	3.40291e+07	1.23222e+07	1.75807e+07	1.77769e+07	1.73845e+07	1.0226	0.966779	0.986429	0.281048
POS	POS_386.2901_279.3708_1	386.29	279.371	3-Hydroxy-cis-5-tetradecenoylcarnitine	0.98893	C21H39NO5	Lipids and lipid-like molecules	Fatty Acyls	Fatty acid esters	3-Hydroxy-cis-5-tetradecenoylcarnitine;beta-Cortol;Carboprost Tromethamine;Misoprostol acid;Prostaglandin F2alpha methyl ester;Proterguride	7.44742e+06	1.96028e+06	1.22374e+07	5.70972e+06	4.98674e+06	1.33183e+07	2.28363e+07	3.12889e+07	1.0907e+06	2.14052e+06	2.70283e+06	1.1393e+07	4.67765e+06	1.46818e+07	9.74798e+06	9.78518e+06	9.71078e+06	1.0077	0.557602	0.737954	0.58791
POS	POS_496.3393_359.7634_1	496.339	359.763	LysoPC(16:0/0:0)	0.988813	C24H50NO7P	Lipids and lipid-like molecules	Glycerophospholipids	Glycerophosphocholines	LysoPC(16:0/0:0);1-Palmitoylphosphatidylcholine;Docosa-4,7,10,13,16-pentaenoyl carnitine;Clupanodonyl carnitine	1.59727e+08	1.31111e+08	1.48154e+08	1.37001e+08	2.91492e+08	3.9027e+08	1.2577e+08	3.20623e+08	1.40641e+08	1.12051e+08	1.88614e+08	1.88262e+08	1.55849e+08	1.8716e+08	1.91195e+08	1.97647e+08	1.84743e+08	1.0698	0.919921	0.963297	0.280029
NEG	NEG_103.0387_67.418_1	103.039	67.418	3-Hydroxybutyric acid	0.988696	C4H8O3	Organic acids and derivatives	Hydroxy acids and derivatives	Beta hydroxy acids and derivatives	NA	5.26255e+07	3.48511e+07	1.76593e+07	2.42017e+07	2.36484e+07	2.08949e+07	1.96591e+07	4.69271e+07	2.16233e+07	3.31769e+07	9.87718e+07	7.50637e+07	5.93421e+07	3.57708e+07	4.03011e+07	2.76486e+07	5.29537e+07	0.5221	0.030229	0.111011	0.996886
POS	POS_326.3051_449.0366_1	326.305	449.037	Oleoylethanolamide	0.988232	C20H39NO2	Organic nitrogen compounds	Organonitrogen compounds	Amines	Oleoylethanolamide;2-Aminoethyl oleate;Eicosadienoic acid;11,14-Eicosadienoic acid;Methyl sterculate	1.23045e+07	6.61796e+06	1.04414e+07	1.82595e+07	9.02847e+06	1.03331e+07	7.42488e+06	7.21777e+06	4.10248e+06	6.37971e+06	7.55733e+06	5.44896e+06	2.58355e+06	5.26333e+06	8.06878e+06	1.063e+07	5.50759e+06	1.9301	0.00463964	0.031078	1.22711
POS	POS_344.2794_295.7647_1	344.279	295.765	Dodecanoylcarnitine	0.987394	C19H38NO4	Lipids and lipid-like molecules	Fatty Acyls	Fatty acid esters	NA	7.91563e+07	3.41708e+08	9.15888e+07	4.56072e+07	1.61498e+08	2.91658e+07	8.89171e+07	2.71772e+07	1.22713e+07	4.57231e+07	2.44258e+07	6.45279e+07	1.83392e+07	2.92065e+07	7.56652e+07	1.19663e+08	3.16673e+07	3.7788	0.00902917	0.0477178	1.53076
POS	POS_220.1179_172.6974_1	220.118	172.697	3-[[(2S)-2,4-Dihydroxy-3,3-dimethylbutanoyl]amino]propanoic acid	0.987225	C9H17NO5	Organic acids and derivatives	Carboxylic acids and derivatives	Amino acids, peptides, and analogues	Pantothenic acid;3-[[(2S)-2,4-Dihydroxy-3,3-dimethylbutanoyl]amino]propanoic acid;Simeton;Diethyl oxalpropionate;3-(1-Hydroxymethyl-1-propenyl)pentanedioic acid;2-Amino-1,6-dimethylfuro[3,2-e]imidazo[4,5-b]pyridine;Metamitron	4.5038e+07	3.11148e+07	2.79492e+07	3e+07	5.05202e+07	2.11137e+07	4.12429e+07	7.30465e+07	2.9112e+07	3.01058e+07	7.8863e+07	5.61502e+07	2.94548e+07	5.87435e+07	4.30325e+07	3.52827e+07	5.07823e+07	0.6948	0.144746	0.330781	0.746434
NEG	NEG_309.1718_289.276_1	309.172	289.276	Cannabinol	0.98703	C21H26O2	Organoheterocyclic compounds	Benzopyrans	1-benzopyrans	3-Hydroxy-6,8-dimethoxy-7(11)-eremophilen-12,8-olide;Ropivacaine;5-Methoxy-N,N-diisopropyltryptamine;Dinor-12-oxophytodienoic Acid;Gemfibrozil;1-Hydroxyacorenone;Blennin A;Procurcumadiol;(3beta,6beta)-Furanoeremophilane-3,6-diol;Ketosantalic acid;3-Hydroxytrichothecene;Piperdial;3beta-Dihydroxymarasmene;13-Hydroxymarasmene;3-Ketoapotrichothecene;Valerenolic acid;FS4 toxin;Cadabicilone;Abscisic al…	4.42308e+06	4.44496e+06	4.19678e+06	3.25972e+06	4.06746e+06	3.91221e+06	3.44144e+06	2.73706e+06	5.19248e+06	6.4846e+06	2.64844e+06	3.15057e+06	3.16327e+06	8.1304e+06	4.23232e+06	3.96367e+06	4.50097e+06	0.8806	0.818739	0.905352	0.246924
POS	POS_370.295_311.924_1	370.295	311.924	cis-5-Tetradecenoylcarnitine	0.986835	C21H39NO4	Lipids and lipid-like molecules	Fatty Acyls	Fatty acid esters	cis-5-Tetradecenoylcarnitine;Tetradecenoylcarnitine;3-Ethyl-4-(9-hydroxy-4,6,8,10-tetramethyl-7-oxododec-4-en-2-yl)oxetan-2-one	1.08345e+08	6.53371e+07	1.57283e+08	8.44151e+07	2.90029e+08	1.13388e+08	1.73098e+08	1.53988e+08	2.90253e+07	7.36833e+07	2.60467e+07	1.84523e+08	4.73422e+07	1.56308e+08	1.18772e+08	1.41699e+08	9.58451e+07	1.4784	0.16518	0.360343	0.800409
NEG	NEG_279.2323_467.9274_1	279.232	467.927	Linoleic acid	0.98645	C18H32O2	Lipids and lipid-like molecules	Fatty Acyls	Lineolic acids and derivatives	Linoleic acid;Bovinic acid;(9E,11E)-Octadecadienoic acid;Linoelaidic acid;Dihomolinoleic acid;17-Octadecynoic acid;7-Octadecynoic acid;8,12-Octadecadienoic acid;Octadeca-9,11-dienoic acid;9Z,12E-Octadecadienoic acid;Octadeca-2,4-dienoic acid;N1,N11-Bis(ethyl)norspermine;2-Nonenal;(±)-2,2,6-Trimethylcyclohexanone;Santene hydrate;Non-2-enal	8.26382e+08	7.90463e+08	5.93503e+08	7.19208e+08	9.00588e+08	1.27484e+09	8.06205e+08	1.83976e+09	1.28876e+09	1.58469e+09	2.17461e+09	9.78008e+08	6.33709e+08	1.47166e+09	1.13446e+09	8.44456e+08	1.42446e+09	0.5928	0.0245973	0.0956606	0.933482
POS	POS_137.0457_84.7079_1	137.046	84.7079	2-Hydroxy-4-methylbenzaldehyde	0.986366	C8H8O2	Organic oxygen compounds	Organooxygen compounds	Carbonyl compounds	Hypoxanthine;Erythronic acid;Threonic acid;Allopurinol;2-Hydroxypurine;2,3,4-Trihydroxybutanoic acid;2,2,4-Trihydroxybutanoic acid	2.40373e+08	1.39707e+08	1.08132e+08	2.00555e+08	1.48073e+08	2.29604e+08	2.68172e+08	5.57996e+08	2.89403e+08	4.20177e+08	1.48308e+09	5.15142e+08	5.50437e+08	4.22348e+08	3.98085e+08	1.90659e+08	6.05511e+08	0.3149	0.000784763	0.0106043	1.5463
POS	POS_407.2055_78.3396_1	407.206	78.3396	Isorhynchophylline	0.986213	C22H28N2O4	Organoheterocyclic compounds	Indolizidines	NA	1-(4-Hydroxy-3,5-dimethoxyphenyl)-7-(4-hydroxy-3-methoxyphenyl)-3,5-heptanediol;13-Acetylphorbol;Argentine;Cinnzeylanol;Cutamesine;Balofloxacin;Reproterol	4.31993e+06	4.70885e+06	7.41396e+06	3.11749e+06	1.3537e+06	3.43912e+06	1.54575e+06	1.7888e+07	1.95459e+06	2.66104e+06	2.30296e+07	1.81268e+07	7.67423e+06	2.41472e+07	8.67002e+06	3.69983e+06	1.36402e+07	0.2712	0.0393198	0.133218	1.36019
POS	POS_414.3214_304.1751_1	414.321	304.175	3-Hydroxy-9-hexadecenoylcarnitine	0.985768	C23H43NO5	Lipids and lipid-like molecules	Fatty Acyls	Fatty acid esters	3-Hydroxy-9-hexadecenoylcarnitine	1.07994e+07	4.78173e+06	1.47638e+07	5.17997e+06	1.24795e+07	2.78502e+07	2.63773e+07	5.07049e+07	3.36694e+06	8.19955e+06	7.1285e+06	1.35043e+07	5.69174e+06	2.2543e+07	1.52408e+07	1.46046e+07	1.5877e+07	0.9199	0.812487	0.902596	0.47727
POS	POS_189.1597_45.4429_1	189.16	45.4429	N6,N6,N6-Trimethyl-L-lysine	0.985713	C9H20N2O2	Organic acids and derivatives	Carboxylic acids and derivatives	Amino acids, peptides, and analogues	N6,N6,N6-Trimethyl-L-lysine;Propamocarb;Gabapentin;1-Hydroxy-2,2,6,6-tetramethyl-4-piperidinone;2-Amino-3-cyclohexylpropanoic acid	1.29722e+07	1.70534e+07	1.89322e+07	3.45269e+07	1.91103e+07	1.12129e+07	3.00376e+07	1.76449e+08	1.16252e+07	2.52314e+07	2.77865e+08	6.50089e+07	3.81285e+07	1.84288e+08	6.58886e+07	2.05494e+07	1.11228e+08	0.1848	0.02958	0.109263	1.57054
NEG	NEG_154.0611_47.5479_1	154.061	47.5479	Histidine	0.984675	C6H9N3O2	Organic acids and derivatives	Carboxylic acids and derivatives	Amino acids, peptides, and analogues	Histidine;L-2-Amino-3-(1-pyrazolyl)propanoic acid;D-Histidine;2-Hydrazinopyridine;3,4-Diaminopyridine;2-Aminopyrimidine;Pyrimidin-5-amine	1.95896e+08	1.5733e+08	1.44843e+08	1.69321e+08	1.43992e+08	1.60507e+08	1.60408e+08	1.14463e+08	8.70293e+07	8.30945e+07	8.45931e+07	1.22384e+08	1.17284e+08	1.15935e+08	1.32649e+08	1.61757e+08	1.0354e+08	1.5623	0.000167763	0.0045228	1.05068
NEG	NEG_448.3059_258.2802_1	448.306	258.28	Glycoursodeoxycholic acid	0.984603	C26H43NO5	Lipids and lipid-like molecules	Steroids and steroid derivatives	Bile acids, alcohols and derivatives	Deoxycholic acid glycine conjugate;Chenodeoxycholic acid glycine conjugate;Glycoursodeoxycholic acid	116339	209166	665366	483393	623920	909814	3.19011e+06	1.9124e+06	412141	936829	1.32151e+06	1.44265e+06	1.87355e+06	290238	1.02767e+06	885443	1.1699e+06	0.7569	0.270221	0.492395	0.707766
NEG	NEG_168.9896_42.6429_1	168.99	42.6429	Glyceraldehyde 3-phosphate	0.98457	C3H7O6P	Organic oxygen compounds	Organooxygen compounds	Carbohydrates and carbohydrate conjugates	Glyceraldehyde 3-phosphate;Dihydroxyacetone phosphate;1,1,1,2,3,3,3-Heptafluoropropane;Malic acid;D-Malic acid;Velcorin;Benzothiophene;Diglycolic acid;Thiazole;Isothiazole;3-Chloro-2-hydroxypropanoic acid;phosphonoacetaldehyde	7.23092e+07	2.08601e+08	1.02362e+08	8.15872e+07	6.5232e+07	1.14968e+08	1.31026e+08	7.99975e+07	7.2389e+07	5.99272e+07	8.89843e+06	3.48508e+07	1.10027e+08	5.99885e+07	8.58689e+07	1.1087e+08	6.08683e+07	1.8215	0.0650394	0.19299	1.1215
NEG	NEG_130.086_64.9695_1	130.086	64.9695	L-Norleucine	0.983058	C6H13NO2	Organic acids and derivatives	Carboxylic acids and derivatives	Amino acids, peptides, and analogues	NA	3.84139e+07	3.56231e+07	7.22811e+06	2.32205e+07	4.10298e+07	3.32688e+07	3.05145e+07	3.56587e+07	2.77485e+07	1.57183e+07	3.75452e+07	3.85935e+07	3.07738e+07	3.27685e+07	3.05789e+07	2.98998e+07	3.12581e+07	0.9565	0.641793	0.794032	0.331115
POS	POS_318.2276_238.6519_1	318.228	238.652	3-hydroxynonanoyl carnitine	0.982755	C16H31NO5	Lipids and lipid-like molecules	Fatty Acyls	Fatty acid esters	3-hydroxynonanoyl carnitine	4.41412e+06	2.15225e+06	3.99662e+06	2.4335e+06	3.03853e+06	3.55549e+06	2.79603e+06	6.2725e+06	1.74109e+06	3.74673e+06	7.08163e+06	8.36189e+06	4.57019e+06	3.62867e+06	4.1278e+06	3.19808e+06	5.05753e+06	0.6323	0.122853	0.298064	0.7191
NEG	NEG_101.0594_249.6544_1	101.059	249.654	FA 5:0	0.982529	NA	NA	NA	NA	NA	3.08839e+07	8.28129e+07	3.0073e+07	3.46615e+07	3.02437e+07	2.93238e+07	2.86029e+07	2.8059e+07	2.16138e+07	3.39196e+07	3.30294e+07	3.07591e+07	3.09783e+07	3.1517e+07	3.40342e+07	3.8086e+07	2.99823e+07	1.2703	0.302976	0.525293	0.411223
NEG	NEG_201.1124_245.2803_1	201.112	245.28	Sebacic acid	0.981857	C10H18O4	Lipids and lipid-like molecules	Fatty Acyls	Fatty acids and conjugates	Sebacic acid;R-2-Hydroxy-3-methylbutanoic acid 3-Methylbutanoyl;1,4-Butanediol diglycidyl ether;4-Hydroxynonenal;2,4-Nonanedione;6-Butyltetrahydro-2H-pyran-2-one;Dihydro-5-pentyl-2(3H)-furanone;2-Hydroxy-2,6,6-trimethylcyclohexanone;6-Hydroxy-4,6-dimethyl-3-hepten-2-one;2-Nonenal, 4-hydroxy-, (2E,4R)-;Hexyl acrylate;4-ene-Valproic acid;2-ene-Valproic acid;(3Z)-2-Propylpent-3-enoic acid;(3E)-2-Pro…	3.21607e+06	3.51132e+06	3.25921e+06	3.27481e+06	3.23713e+06	3.3863e+06	3.99669e+06	3.41681e+06	3.63531e+06	3.84361e+06	3.47466e+06	3.58426e+06	3.26884e+06	3.16249e+06	3.44768e+06	3.41165e+06	3.48371e+06	0.9793	0.582821	0.757386	0.100285
NEG	NEG_347.0391_52.8901_1	347.039	52.8901	Inosinic acid	0.981818	C10H13N4O8P	Nucleosides, nucleotides, and analogues	Purine nucleotides	Purine ribonucleotides	Inosinic acid;Cloxazolam, (R)-;5-Hydroxy-2-[2-methyl-3-(trifluoromethyl)anilino]pyridine-3-carboxylic acid;Lonazolac;N-(4-Aminobutyl)-5-chloronaphthalene-2-sulfonamide;Quercetin;Tricetin;Morin;2',4',5,7,8-Pentahydroxyisoflavone;6-Hydroxyluteolin;5,6,7,3',4'-Pentahydroxyisoflavone;5,7,8,3',4'-Pentahydroxyisoflavone;8-Chloroinosine;2-(2-Nitroimidazol-1-yl)-N-(2,2,3,3,3-pentafluoropropyl)acetamide	9.50882e+08	9.07528e+08	8.33968e+08	8.04275e+08	8.21794e+08	9.82496e+08	9.73833e+08	5.8162e+08	5.40518e+08	4.66707e+08	1.29045e+08	5.98327e+08	6.849e+08	5.72552e+08	7.0346e+08	8.96397e+08	5.10524e+08	1.7558	0.0222223	0.0889636	1.13189
NEG	NEG_151.0249_55.166_1	151.025	55.166	Oxypurinol	0.981289	C5H4N4O2	Organoheterocyclic compounds	Imidazopyrimidines	Purines and purine derivatives	Xanthine;Oxypurinol;Glycolic acid;Peracetic acid;Monomethyl carbonate;Glyceric acid;L-Glyceric acid	9.78549e+06	4.4863e+06	4.79185e+06	5.50638e+06	9.73403e+06	9.4705e+06	1.04636e+07	5.53595e+07	2.24393e+07	2.82811e+07	1.05026e+08	3.52632e+07	3.41318e+07	3.5361e+07	2.64357e+07	7.74831e+06	4.51231e+07	0.1717	1.97408e-05	0.00169998	2.04627
NEG	NEG_135.0298_54.0018_1	135.03	54.0018	Allopurinol	0.980699	C5H4N4O	Organoheterocyclic compounds	Pyrazolopyrimidines	Pyrazolo[3,4-d]pyrimidines	Erythronic acid;Threonic acid;2,3,4-Trihydroxybutanoic acid;2,2,4-Trihydroxybutanoic acid;Lactic acid;Hydroxypropionic acid;Glyceraldehyde;D-Lactic acid;Dihydroxyacetone;Dimethyl carbonate;Monoethyl carbonate;1,2,4-Trioxane;1,3,5-Trioxane;Glycolic acid;Peracetic acid;Monomethyl carbonate	3.74665e+07	3.27028e+07	2.49541e+07	2.97977e+07	3.10128e+07	8.83976e+07	3.82422e+07	9.81925e+07	4.84173e+07	6.26314e+07	3.75419e+08	8.55015e+07	8.1478e+07	8.69068e+07	8.008e+07	4.03677e+07	1.19792e+08	0.337	0.00911933	0.0479396	1.37704
NEG	NEG_407.2794_281.1738_1	407.279	281.174	Cholic acid	0.980339	C24H40O5	Lipids and lipid-like molecules	Steroids and steroid derivatives	Bile acids, alcohols and derivatives	1b,3a,12a-Trihydroxy-5b-cholanoic acid;3a,6b,7b-Trihydroxy-5b-cholanoic acid;Cholic acid;Hyocholic acid;Ursocholic acid;Butaprost;Tetradecanoylcarnitine	1.83863e+06	1.27248e+06	3.26599e+06	1.6874e+06	9.2135e+06	2.53763e+06	1.63673e+07	9.5748e+06	6.27939e+06	1.03244e+07	4.3461e+06	1.45737e+06	7.89457e+06	4.63363e+06	5.7638e+06	5.169e+06	6.35861e+06	0.8129	0.296039	0.51822	0.67044
NEG	NEG_110.0708_48.078_1	110.071	48.078	Histamine	0.980303	C5H9N3	Organic nitrogen compounds	Organonitrogen compounds	Amines	NA	1.01688e+08	7.82761e+07	7.11347e+07	9.70624e+07	8.23147e+07	9.19729e+07	8.8464e+07	2.52208e+07	3.67485e+07	3.91719e+07	2.34463e+07	4.23957e+07	4.81277e+07	3.78858e+07	6.17078e+07	8.72732e+07	3.61424e+07	2.4147	2.73472e-05	0.00192339	1.51292
POS	POS_288.1805_213.8322_1	288.181	213.832	Tribenzylamine	0.979452	C21H21N	Benzenoids	Benzene and substituted derivatives	Phenylmethylamines	1,5-Dihydro-7-(1-piperidinyl)-imidazo(2,1-b)quinazolin-2(3H)-one;NCGC00380148-01!6-(2,4-dihydroxy-3,5-dimethylhexyl)-4-hydroxy-3-methylpyran-2-one	6.32085e+06	4.12569e+06	5.67344e+06	4.55748e+06	9.55732e+06	7.24221e+06	6.03565e+06	1.37926e+07	1.33482e+07	3.19641e+06	1.4228e+07	9.83895e+06	9.18746e+06	1.23828e+07	8.53479e+06	6.21609e+06	1.08535e+07	0.5727	0.0531613	0.166	0.878972
NEG	NEG_357.0885_200.8789_1	357.089	200.879	Retusin	0.978978	C19H18O7	Phenylpropanoids and polyketides	Flavonoids	O-methylated flavonoids	Pantetheine 4'-phosphate;2,3-Dihydro-4-(4-methoxyphenyl)-1H-phenalene-1,2,3-triol;(4E)-2-(4-Chlorophenyl)-4-methoxyimino-3,3-dimethyl-1-(1,2,4-triazol-1-yl)butan-2-ol;Neobavaisoflavone;Pyranocoumarin;6-Methylthioinosine;Mefenacet	9.3898e+06	5.92514e+06	6.20477e+06	8.96071e+06	4.74424e+06	1.17845e+07	7.8675e+06	2.36469e+07	2.08088e+06	3.42766e+06	1.742e+07	8.79733e+06	8.35653e+06	2.07033e+07	9.95066e+06	7.83953e+06	1.20618e+07	0.6499	0.658807	0.806496	0.685637
POS	POS_132.0767_66.2551_1	132.077	66.2551	Dihydrouracil	0.978325	C4H6N2O2	Organoheterocyclic compounds	Diazines	Pyrimidines and pyrimidine derivatives	Creatine;Guanidinopropionic acid;N-Propyl-N-nitrosourea;Dihydrouracil;N-Methylhydantoin;3-Cyanoalanine;Muscimol;piperazine-2,3-dione;(R)-5-Methylhydantoin;cyclo(gly-gly)	2.69729e+09	3.35807e+09	2.26604e+09	3.31935e+09	2.94971e+09	2.08874e+09	3.10889e+09	2.36645e+09	1.9425e+09	2.08101e+09	2.33134e+09	2.0753e+09	2.27696e+09	2.11544e+09	2.49836e+09	2.82687e+09	2.16986e+09	1.3028	0.0105534	0.0524819	0.722821
NEG	NEG_88.9866_603.1268_1	88.9866	603.127	Oxalic acid	0.977996	C2H2O4	Organic acids and derivatives	Carboxylic acids and derivatives	Dicarboxylic acids and derivatives	NA	2.49083e+07	2.84191e+07	2.58736e+07	2.88389e+07	2.75769e+07	2.69164e+07	2.58535e+07	2.71356e+07	2.79242e+07	2.83794e+07	2.647e+07	2.74995e+07	2.76522e+07	2.61664e+07	2.71153e+07	2.69124e+07	2.73182e+07	0.9851	0.510221	0.703288	0.14652
NEG	NEG_243.0617_99.3593_1	243.062	99.3593	Uridine	0.977405	C9H12N2O6	Nucleosides, nucleotides, and analogues	Pyrimidine nucleosides	NA	Uridine;Pseudouridine;1-[(2R,3S,5R)-3,4-Dihydroxy-5-(hydroxymethyl)oxolan-2-yl]pyrimidine-2,4-dione;1-[(2R,3R,4S,5R)-3,4-Dihydroxy-5-(hydroxymethyl)oxolan-2-yl]oxypyrimidin-2-one;Ethyl beta-D-glucopyranoside;Dambonitol;Mimosine	6.19466e+06	4.31355e+06	4.2942e+06	6.14225e+06	5.7306e+06	9.2257e+06	6.7309e+06	1.48136e+07	7.7328e+06	1.3615e+07	5.06758e+07	2.48953e+07	9.68075e+06	2.68308e+07	1.3634e+07	6.09026e+06	2.11777e+07	0.2876	0.00352224	0.0264109	1.55034
NEG	NEG_239.1144_48.566_1	239.114	48.566	Anserine	0.977306	C10H16N4O3	Organic acids and derivatives	Peptidomimetics	Hybrid peptides	Anserine;Homocarnosine;alpha-((2,3-Dimethyl-1-aziridinyl)methyl)-2-nitro-1H-imidazole-1-ethanol;3-Mercapto-2-methyl-1-butanol;3-Mercapto-3-methyl-1-butanol;xi-2-Mercapto-3-methyl-1-butanol;4-(Methylthio)-2-butanol;4-(Methylthio)-1-butanol;Tetraethylene glycol;Azimexon	6.5463e+08	6.21464e+08	6.9137e+08	6.348e+08	5.34458e+08	6.60956e+08	6.24422e+08	1.98734e+08	1.71107e+08	1.4019e+08	1.27208e+08	1.919e+08	3.32292e+08	2.00091e+08	4.13116e+08	6.31729e+08	1.94503e+08	3.2479	2.46485e-05	0.00186736	1.78797
POS	POS_265.0696_81.7881_1	265.07	81.7881	Sulfamerazine	0.977111	C11H12N4O2S	Benzenoids	Benzene and substituted derivatives	Benzenesulfonamides	Ethanethioic acid, S-(2-(((2R)-2-(acetylamino)-3-mercapto-1-oxopropyl)amino)ethyl)ester;Zilascorb;Genipinic acid;Elenaic acid;Lumichrome;Carnosine;Nimorazole;beta-Alanyl-L-histidine	1.45552e+08	9.35129e+07	1.16072e+08	3.71624e+08	2.38038e+08	1.39728e+08	1.23884e+08	5.57409e+07	3.21507e+07	3.01036e+07	1.58979e+07	1.05177e+08	5.22015e+07	2.71741e+07	1.1049e+08	1.75487e+08	4.54923e+07	3.8575	0.000500385	0.00833048	1.774
POS	POS_280.1542_221.7674_1	280.154	221.767	Verubulin	0.977096	C17H17N3O	Organic nitrogen compounds	Organonitrogen compounds	Amines	NA	1.26964e+07	2.28891e+07	1.09939e+07	1.2916e+07	2.62438e+07	2.82248e+07	2.61368e+07	1.58918e+07	1.91896e+07	1.44322e+07	3.03217e+07	1.39803e+07	2.85823e+07	2.04273e+07	2.0209e+07	2.00144e+07	2.04036e+07	0.9809	0.824182	0.908572	0.241324
POS	POS_385.1289_195.1265_1	385.129	195.126	S-Adenosylhomocysteine	0.976628	C14H20N6O5S	Nucleosides, nucleotides, and analogues	5'-deoxyribonucleosides	5'-deoxy-5'-thionucleosides	S-Adenosylhomocysteine;(+)-Zeylenol;Piperenol B;Piperenol A;4-(4-(Benzo[d][1,3]dioxol-5-yl)-5-(pyridin-2-yl)-1H-imidazol-2-yl)benzamide;(2S)-2-[[(2R,3S,4R,5R)-5-(6-Aminopurin-9-yl)-3,4-dihydroxyoxolan-2-yl]methylamino]-4-sulfanylbutanoic acid;Gibberellin A93;2',8-Dihydroxy-3',4',5',7-tetramethoxyflavan;Gibberellin A21;Diosbulbin C;Gibberellin A87;5Z-7-Oxozeaenol;Marbofloxacin;Janerin;(1R,3S,4S,6R…	1.33869e+07	1.02121e+07	1.0768e+07	1.18343e+07	8.11295e+06	9.30543e+06	1.05188e+07	8.2929e+06	9.09708e+06	8.77694e+06	8.35132e+06	9.83942e+06	8.61969e+06	7.47192e+06	9.61341e+06	1.05912e+07	8.63561e+06	1.2265	0.0189507	0.0790659	0.585511
NEG	NEG_145.0606_46.3105_1	145.061	46.3105	Glutamine	0.976026	C5H10N2O3	Organic acids and derivatives	Carboxylic acids and derivatives	Amino acids, peptides, and analogues	Glutamine;Ureidoisobutyric acid;D-Glutamine;Glycyl-D-Alanine;Glycylsarcosine;3-ureido-isobutyrate;4-ureidobutyric acid;N-Nitroso-pyrrolidine;Gyromitrin;2-Imidazolidone;4-Imidazolidinone	4.17112e+08	6.04505e+08	4.10289e+08	3.30642e+08	2.05586e+08	3.93312e+08	2.76375e+08	1.33035e+09	5.27751e+08	5.38814e+08	1.51594e+09	1.3373e+09	1.02946e+09	1.4057e+09	7.37367e+08	3.76832e+08	1.0979e+09	0.3432	0.000511396	0.00846667	1.52585
POS	POS_146.1175_50.1839_1	146.117	50.1839	4-Trimethylammoniobutanoic acid	0.975737	C7H15NO2	Lipids and lipid-like molecules	Fatty Acyls	Fatty acids and conjugates	4-Trimethylammoniobutanoic acid;2-Aminoheptanoic acid;[(3-Methylbutyl)amino]acetic acid;7-Aminoheptanoic acid;Methyl L-leucinate;N-Methyl-L-isoleucine;Isopentenyl acetate;1-Methoxy-3-methylene-2-pentanone;4-Methyl-5-hexanolide;Cyclohexanecarboxylic acid;Cyclohexyl formate;2,3-Heptanedione;3,4-Heptanedione;2-Heptenoic acid;Methyl 2E-hexenoate;Methyl (Z)-3-hexenoate;5-Methyl-2,3-hexanedione;Ethyl 4…	2.50479e+08	2.45593e+08	3.02998e+08	3.38127e+08	3.0605e+08	3.04783e+08	3.78018e+08	2.8824e+08	2.21164e+08	2.1996e+08	2.14198e+08	2.46706e+08	3.21205e+08	3.9623e+08	2.88125e+08	3.03721e+08	2.72529e+08	1.1145	0.270355	0.492565	0.333664
POS	POS_134.0448_42.4681_1	134.045	42.4681	L-Aspartic acid	0.975708	C4H7NO4	Organic acids and derivatives	Carboxylic acids and derivatives	Amino acids, peptides, and analogues	L-Aspartic acid;D-Aspartic acid;Iminodiacetic acid;1,3,5-Triazine-2,4-diamine;Fumaric acid;Maleic acid;But-2-enedioic acid	7.32548e+06	1.28722e+07	1.32818e+07	2.07292e+07	9.77608e+06	2.97628e+07	2.72871e+07	1.68665e+07	6.54118e+06	7.77921e+06	8.98812e+06	1.11122e+07	5.64616e+06	3.74718e+07	1.53886e+07	1.72907e+07	1.34865e+07	1.2821	0.295918	0.518135	0.746055
POS	POS_166.0862_186.6782_1	166.086	186.678	Phenylalanine	0.975521	C9H11NO2	Organic acids and derivatives	Carboxylic acids and derivatives	Amino acids, peptides, and analogues	Phenylalanine;Gentiatibetine;Methyl N-methylanthranilate;Ethenzamide;4-(Dimethylamino)benzoic acid;4-Ethoxybenzamide;D-Phenylalanine;Ethyl 3-aminobenzoate;N-(4-Methoxyphenyl)acetamide;Phenyl-Alanine;Cinnamic acid;trans-Cinnamic acid;(E)-3-(2-Hydroxyphenyl)-2-propenal;1-Phenyl-1,2-propanedione;3,4-Dihydro-2H-1-benzopyran-2-one;p-Coumaraldehyde;6-Fluoromevalonate;3,4-Dihydro-1H-2-benzopyran-1-one;4…	3.94018e+08	3.06702e+08	3.55895e+08	3.36522e+08	2.57932e+08	2.76027e+08	3.4642e+08	3.39769e+08	1.78549e+08	1.77088e+08	3.62715e+08	3.23466e+08	2.70904e+08	3.53636e+08	3.05689e+08	3.24788e+08	2.8659e+08	1.1333	0.270181	0.492395	0.578479
NEG	NEG_295.2637_535.6311_1	295.264	535.631	10Z-Nonadecenoic acid	0.975418	C19H36O2	Lipids and lipid-like molecules	Fatty Acyls	Fatty acids and conjugates	10Z-Nonadecenoic acid	7.66825e+06	8.89867e+06	1.11216e+07	1.3695e+07	3.85737e+07	3.36304e+07	1.90438e+07	5.70802e+07	1.10265e+08	7.67308e+07	4.06032e+07	2.20535e+07	1.85298e+07	6.99598e+07	3.77039e+07	1.89474e+07	5.64604e+07	0.3356	0.0079834	0.0439644	1.44504
POS	POS_244.1542_212.5727_1	244.154	212.573	Tiglylcarnitine	0.975269	C12H21NO4	Lipids and lipid-like molecules	Fatty Acyls	Fatty acid esters	Tiglylcarnitine;N-((1R,2S,4S)-Bicyclo[2.2.1]heptan-2-yl)-9-methyl-9H-purin-6-amine;N-3-Hydroxyoctanoyl-L-homoserine lactone;Allixin	7.34754e+07	5.61533e+07	3.91972e+07	4.97685e+07	4.7259e+07	3.24732e+07	4.52181e+07	9.26563e+07	5.80278e+07	4.5371e+07	1.09555e+08	9.13838e+07	5.7644e+07	4.01882e+07	5.98837e+07	4.90778e+07	7.06895e+07	0.6943	0.0884895	0.240077	0.677271
POS	POS_768.5887_476.2583_1	768.589	476.258	1-O-Hexadecyl-2-arachidonoyl-sn-glycero-3-phosphocholine	0.975039	C44H82NO7P	Lipids and lipid-like molecules	Glycerophospholipids	Glycerophosphocholines	PC(18:2(9Z,12Z)/P-18:1(11Z));PC(18:2(9Z,12Z)/P-18:1(9Z));PC(18:3(6Z,9Z,12Z)/P-18:0);PC(18:3(9Z,12Z,15Z)/P-18:0);PC(20:3(5Z,8Z,11Z)/P-16:0);PC(20:3(8Z,11Z,14Z)/P-16:0);PC(P-16:0/20:3(5Z,8Z,11Z));PC(P-16:0/20:3(8Z,11Z,14Z));PC(P-18:0/18:3(6Z,9Z,12Z));PC(P-18:0/18:3(9Z,12Z,15Z));PC(P-18:1(11Z)/18:2(9Z,12Z));PC(P-18:1(9Z)/18:2(9Z,12Z));PC(O-36:4);PC(O-18:2(9Z,12Z)/18:2(9Z,12Z));1-O-Hexadecyl-2-arachi…	1.02978e+08	9.39094e+07	1.03255e+08	1.44531e+08	6.63904e+07	1.21e+08	9.57861e+07	1.3278e+08	1.22186e+08	1.14821e+08	1.25431e+08	1.40205e+08	8.04984e+07	1.17629e+08	1.11529e+08	1.03979e+08	1.19079e+08	0.8732	0.22235	0.436274	0.383221
NEG	NEG_554.3446_358.7734_1	554.345	358.773	1-Palmitoylphosphatidylcholine	0.97493	C24H50NO7P	Lipids and lipid-like molecules	Glycerophospholipids	Glycerophosphocholines	LysoPE(20:0/0:0);LysoPC(17:0/0:0);LysoPC(16:0/0:0);1-Palmitoylphosphatidylcholine	4.12511e+07	3.53611e+07	3.27952e+07	3.38307e+07	7.08921e+07	8.90602e+07	3.19026e+07	8.47105e+07	3.56805e+07	2.8087e+07	4.67267e+07	4.14605e+07	3.84139e+07	4.58254e+07	4.6857e+07	4.78704e+07	4.58435e+07	1.0442	0.934984	0.971507	0.279294
NEG	NEG_187.0967_236_1	187.097	236	Azelaic acid	0.974891	C9H16O4	Lipids and lipid-like molecules	Fatty Acyls	Fatty acids and conjugates	Azelaic acid;Nonate;cis- and trans-Ethyl 2,4-dimethyl-1,3-dioxolane-2-acetate;(+/-)-Ethyl 3-acetoxy-2-methylbutyrate;(+/-)-Methyl 5-acetoxyhexanoate;Butyl ethyl malonate;2,4-Dimethylpimelic acid;4-ene-Valproic acid;2-ene-Valproic acid;(3Z)-2-Propylpent-3-enoic acid;(3E)-2-Propylpent-3-enoic acid;Ethyl (±)-2-methyl-4-pentenoate;2,3-Octanedione;Methyl cyclohexanecarboxylate;Cyclohexyl acetate;Allyl…	1.37093e+07	1.29928e+07	1.51518e+07	1.37598e+07	1.31761e+07	1.47795e+07	1.95465e+07	1.77732e+07	1.58595e+07	1.61683e+07	1.45331e+07	1.61771e+07	1.29727e+07	1.36468e+07	1.50176e+07	1.47308e+07	1.53044e+07	0.9625	0.545509	0.729498	0.146045
NEG	NEG_191.0188_43.6083_1	191.019	43.6083	Citric acid	0.974711	C6H8O7	Organic acids and derivatives	Carboxylic acids and derivatives	Tricarboxylic acids and derivatives	Citric acid;Isocitric acid;D-threo-Isocitric acid;2,3-Diketo-L-gulonate;(1R,2R)-Isocitric acid;D-Glucaro-1,4-lactone;Oxoglutaric acid;3-Oxoglutaric acid;Oxalacetic acid;2,3-Dihydro-5-methyl-3-thiophenethiol;4,5-Dihydro-2-methyl-3-thiophenethiol;4,5-Dihydro-5-methyl-3-thiophenethiol	6.33919e+07	3.46823e+07	3.18778e+07	2.59042e+07	6.65439e+07	1.82751e+08	7.7313e+07	2.17707e+08	2.61047e+07	3.55721e+07	2.97772e+07	3.12223e+07	9.76153e+07	1.39819e+07	6.6746e+07	6.89234e+07	6.45687e+07	1.0674	0.542106	0.727043	0.365131
POS	POS_118.0864_650.8295_1	118.086	650.829	5-Aminopentanoic acid	0.974636	C5H11NO2	Organic acids and derivatives	Carboxylic acids and derivatives	Amino acids, peptides, and analogues	L-Valine;N-Methyl-a-aminoisobutyric acid;5-Aminopentanoic acid;Norvaline;Amyl Nitrite;3-Amino-2,2-dimethylpropanoic acid;D-Valine;DL-Norvaline;Tert-Butyl carbamate;N-Methyl-4-aminobutyric acid;Senecioic acid;Glutaral;Angelic acid;2-Methyltetrahydrofuran-3-one;2,3-Pentanedione;4-Pentenoic acid;2,4-Pentanedione;Isopropenyl acetate;Methyl methacrylate;2-Pentenoic acid;Dihydro-5-methyl-2(3H)-furanone…	3.57802e+07	1.81989e+07	2.87683e+07	1.10558e+07	3.38456e+07	3.47636e+07	2.74442e+06	3.08204e+07	4.3428e+07	2.63083e+07	3.11595e+07	1.37112e+07	2.86034e+07	2.99747e+07	2.63687e+07	2.35938e+07	2.91437e+07	0.8096	0.29842	0.52092	0.64809
POS	POS_123.0554_198.2073_1	123.055	198.207	Benzoic acid	0.973912	C7H6O2	Benzenoids	Benzene and substituted derivatives	Benzoic acids and derivatives	Niacinamide;2-Acetylpyrazine;Isonicotinamide;Picolinamide	1.00513e+09	1.05785e+09	3.95644e+08	3.22478e+08	4.37923e+08	1.8235e+08	4.63033e+08	2.71091e+08	2.29252e+08	2.34483e+08	2.39851e+08	1.4738e+08	3.91688e+08	3.00099e+08	4.0559e+08	5.52058e+08	2.59121e+08	2.1305	0.0393733	0.133327	1.00146
POS	POS_522.3554_362.8462_1	522.355	362.846	LysoPC(18:1/0:0)	0.972776	C26H52NO7P	Lipids and lipid-like molecules	Glycerophospholipids	Glycerophosphocholines	LysoPC(18:1/0:0);LysoPC(18:1(11Z)/0:0);Dipyridamole	7.60168e+07	3.46276e+07	8.70589e+07	5.10955e+07	8.04894e+07	1.02163e+08	5.65128e+07	1.26757e+08	8.89464e+07	5.20437e+07	7.26753e+07	9.75635e+07	5.93167e+07	6.19766e+07	7.48031e+07	6.97092e+07	7.98971e+07	0.8725	0.439522	0.647517	0.305145
NEG	NEG_184.9846_41.2742_1	184.985	41.2742	3-Phosphoglyceric acid	0.972695	C3H7O7P	Organic oxygen compounds	Organooxygen compounds	Carbohydrates and carbohydrate conjugates	2-Phosphoglyceric acid;3-Phosphoglyceric acid;2-Phospho-D-glyceric acid;Hexafluorobenzene;Tartaric acid;D-Tartaric acid;3-carboxy-2,3-dihydroxypropanoate;Phosphonoacetate;Foscarnet	5.79013e+07	3.33947e+07	1.97528e+08	1.72914e+07	1.695e+08	8.66378e+08	1.32866e+09	3.25014e+08	2.26624e+07	2.88863e+08	3.709e+08	4.29093e+07	4.91576e+08	1.2737e+09	3.91877e+08	3.81522e+08	4.02233e+08	0.9485	0.631961	0.788375	0.579403
NEG	NEG_87.0073_613.4467_1	87.0073	613.447	Glucosereductone	0.97263	C3H4O3	Organic oxygen compounds	Organooxygen compounds	Carbonyl compounds	NA	2.05495e+07	3.22456e+07	1.92081e+06	4.78164e+06	2.80095e+07	5.43298e+06	2.18721e+07	1.94343e+07	3.01296e+07	3.17723e+07	2.81515e+07	8.06043e+06	2.85441e+07	2.91146e+07	2.07156e+07	1.64017e+07	2.50295e+07	0.6553	0.14035	0.324855	0.937979
NEG	NEG_582.3762_431.3204_1	582.376	431.32	2-Lysophosphatidylcholine	0.972429	C26H54NO7P	Lipids and lipid-like molecules	Glycerophospholipids	Glycerophosphocholines	LysoPC(18:0/0:0);2-Lysophosphatidylcholine	9.14141e+06	8.97449e+06	7.38609e+06	1.26363e+07	1.22472e+07	1.343e+07	9.52202e+06	3.69378e+07	3.81878e+07	3.91212e+07	4.5671e+07	2.07906e+07	1.08129e+07	1.74733e+07	2.01666e+07	1.04768e+07	2.98564e+07	0.3509	0.00238038	0.0206323	1.43946
NEG	NEG_124.0061_45.8919_1	124.006	45.8919	Taurine	0.972335	C2H7NO3S	Organic acids and derivatives	Organic sulfonic acids and derivatives	Organosulfonic acids and derivatives	NA	5.13927e+07	6.58625e+07	6.18987e+07	4.65763e+07	1.17778e+08	3.60701e+07	8.76209e+07	1.52709e+08	4.6929e+07	5.0651e+07	8.53763e+07	7.02962e+07	2.00492e+08	8.71799e+07	8.29167e+07	6.67427e+07	9.90906e+07	0.6736	0.210565	0.420989	0.577279
NEG	NEG_115.0023_44.2948_1	115.002	44.2948	Maleic acid	0.972109	C4H4O4	Organic acids and derivatives	Carboxylic acids and derivatives	Dicarboxylic acids and derivatives	Trifluoromethane	6.16981e+07	6.02058e+07	6.02679e+07	5.00515e+07	5.34872e+07	5.01379e+07	7.3021e+07	9.16618e+07	5.04805e+07	6.03241e+07	7.63127e+07	8.45517e+07	8.48084e+07	1.04957e+08	6.87118e+07	5.84099e+07	7.90137e+07	0.7392	0.0271204	0.102959	0.691958
NEG	NEG_255.232_498.9562_1	255.232	498.956	Palmitic acid	0.971901	C16H32O2	Lipids and lipid-like molecules	Fatty Acyls	Fatty acids and conjugates	Palmitic acid;(R)-Sulcatol;2-Octanone;(R)-1-Octen-3-ol;2-Methyl-3-heptanone;xi-7-Octen-2-ol;Germacrane	4.44434e+09	5.62879e+09	3.89452e+09	4.6293e+09	5.64952e+09	4.77698e+09	4.9389e+09	6.24366e+09	9.30463e+09	8.19554e+09	5.79496e+09	4.69188e+09	4.88867e+09	6.75045e+09	5.7023e+09	4.85176e+09	6.55283e+09	0.7404	0.0286007	0.106585	0.711992
POS	POS_283.0187_43.8604_1	283.019	43.8604	Fructose 6-phosphate	0.970824	C6H13O9P	Organic oxygen compounds	Organooxygen compounds	Carbohydrates and carbohydrate conjugates	Fructose 6-phosphate;Galactose 1-phosphate;Fructose 1-phosphate;Mannose 6-phosphate;D-myo-Inositol 4-phosphate;Glucose 6-phosphate;Glucose 1-phosphate;myo-Inositol 6-phosphate;Beta-D-Fructose 6-phosphate;D-Tagatose 1-phosphate;D-Mannose 1-phosphate;(2R,3R,4S,5R)-2,3,4,5-Tetrahydroxy-6-oxohexyl dihydrogen phosphate;(3S,4R)-Ketose 1-phosphate;beta-D-Fructopyranose 1-phosphate;3,4,5,6-Tetrahydroxyxa…	1.21482e+08	1.00872e+08	1.01326e+08	1.09305e+08	7.97759e+07	9.14691e+07	9.81689e+07	6.82713e+07	4.07622e+07	6.58186e+07	2.29379e+07	1.68868e+07	1.21344e+08	6.84088e+07	7.90592e+07	1.00343e+08	5.77757e+07	1.7368	0.0314294	0.11373	1.13779
POS	POS_218.2114_258.2768_1	218.211	258.277	Dodecanoic acid	0.969906	C12H24O2	Lipids and lipid-like molecules	Fatty Acyls	Fatty acids and conjugates	Dodecanoic acid	1.21434e+08	1.02523e+08	9.84851e+07	1.10139e+08	7.64842e+07	8.85709e+07	7.35667e+07	8.29399e+07	8.63976e+07	8.89491e+07	8.00523e+07	8.17588e+07	7.97567e+07	8.88618e+07	8.99942e+07	9.58861e+07	8.41023e+07	1.1401	0.149587	0.338479	0.372345
POS	POS_137.0457_54.3863_1	137.046	54.3863	4-Methoxybenzaldehyde	0.96962	C8H8O2	Benzenoids	Benzene and substituted derivatives	Benzoyl derivatives	Hypoxanthine;Erythronic acid;Threonic acid;Allopurinol;2-Hydroxypurine;2,3,4-Trihydroxybutanoic acid;2,2,4-Trihydroxybutanoic acid	2.51774e+08	2.43498e+08	2.0256e+08	1.93037e+08	2.06533e+08	2.47329e+08	2.4804e+08	2.83162e+08	2.37675e+08	2.37651e+08	4.37449e+08	2.79747e+08	3.26993e+08	2.63204e+08	2.61332e+08	2.27539e+08	2.95126e+08	0.771	0.0251523	0.0972955	0.663504
POS	POS_372.3105_341.5237_1	372.311	341.524	Tetradecanoylcarnitine	0.96883	C21H42NO4	Lipids and lipid-like molecules	Fatty Acyls	Fatty acid esters	Myristoylcarnitine;MG(0:0/18:2(9Z,12Z)/0:0);MG(18:2(9Z,12Z)/0:0/0:0);Glyceryl monolinoleate;2-Linoleoyl Glycerol;Rioprostil	1.72863e+08	1.24869e+08	2.21068e+08	9.63633e+07	4.16996e+08	1.06725e+08	1.86016e+08	1.47264e+08	3.85889e+07	8.00755e+07	5.18437e+07	1.82908e+08	5.58604e+07	1.24014e+08	1.43247e+08	1.89272e+08	9.7222e+07	1.9468	0.0360871	0.125316	1.09211
NEG	NEG_275.0171_40.4069_1	275.017	40.4069	6-Phosphogluconic acid	0.967864	C6H13O10P	Organic oxygen compounds	Organooxygen compounds	Carbohydrates and carbohydrate conjugates	6-Phosphogluconic acid;2-Carboxyarabinitol 5-phosphate;D-Ribulose 5-phosphate;Xylulose 5-phosphate;Ribose 1-phosphate;D-Ribose 5-phosphate;D-Xylulose 1-phosphate;7-Hydroxy-4-(trifluoromethyl)coumarin;D-Ribose 1-phosphate;Demeton-S-methyl;Ribose-5-phosphate;[(3R)-3,4,5-Trihydroxy-2-oxopentyl] dihydrogen phosphate	7.37748e+06	8.69031e+06	1.4511e+07	8.50817e+06	4.49146e+07	1.04644e+07	1.39872e+07	1.4831e+07	5.51996e+06	6.72557e+06	5.6961e+06	1.93564e+07	1.04406e+07	3.48536e+07	1.47055e+07	1.54933e+07	1.39176e+07	1.1132	0.732813	0.855783	0.260431
POS	POS_136.0481_49.9478_1	136.048	49.9478	2-Benzoxazolol	0.9662	C7H5NO2	Organoheterocyclic compounds	Benzoxazoles	Benzoxazolones	Creatinine	2.45564e+08	2.97972e+08	2.06747e+08	2.56954e+08	2.27498e+08	2.43567e+08	3.12499e+08	3.2374e+08	2.44798e+08	3.74158e+08	4.19022e+08	2.89925e+08	3.37065e+08	3.6654e+08	2.96146e+08	2.55829e+08	3.36464e+08	0.7603	0.00943933	0.0489477	0.710116
NEG	NEG_96.9681_42.7768_1	96.9681	42.7768	Phosphate	0.965729	H3O4P	Homogeneous non-metal compounds	Non-metal oxoanionic compounds	Non-metal phosphates	NA	9.58215e+08	1.15985e+09	8.65867e+08	1.14155e+09	9.37916e+08	8.13318e+08	7.48999e+08	8.92019e+08	1.00836e+09	8.06967e+08	1.17233e+09	1.09008e+09	8.22996e+08	8.43042e+08	9.47251e+08	9.46532e+08	9.4797e+08	0.9985	0.966513	0.986429	0.146573
NEG	NEG_116.0703_53.6594_1	116.07	53.6594	L-Valine	0.965071	C5H11NO2	Organic acids and derivatives	Carboxylic acids and derivatives	Amino acids, peptides, and analogues	NA	1.31591e+08	9.02652e+07	9.55142e+07	8.2052e+07	1.0592e+08	8.37047e+07	8.77866e+07	8.81521e+07	5.44156e+07	7.69076e+07	8.79303e+07	1.00004e+08	9.33538e+07	1.03322e+08	9.14942e+07	9.66906e+07	8.62978e+07	1.1204	0.270048	0.492395	0.383712
NEG	NEG_178.05_209.196_1	178.05	209.196	Hippuric acid	0.964066	C9H9NO3	Benzenoids	Benzene and substituted derivatives	Benzoic acids and derivatives	Hippuric acid;Methyl n-formylanthranilate;1-(4-Methoxyphenyl)-2-nitroethylene;4-Acetamidobenzoic acid;Adrenolutin;Erbstatin;N-Acetyl-2-hydroxybenzamide;1-Methyl-1H-indole-3,5,6-triol;4-Hydroxybenzeneacetonitrile;2-Methyl-4,5-benzoxazole;(±)-2-Hydroxy-2-phenylacetonitrile;5-Hydroxyindole;1,3-Dihydro-(2H)-indol-2-one;1H-Indol-2-ol;Isoindolin-1-one;p-Tolyl isocyanate;1,2-Benzisoxazole;Benzoxazole;Fu…	8.43505e+06	1.14192e+07	1.01962e+07	8.166e+06	2.49531e+06	6.86506e+06	9.56055e+06	1.8071e+07	1.2365e+07	6.19786e+06	9.89172e+06	1.02789e+07	2.03215e+07	9.86908e+06	1.02952e+07	8.16248e+06	1.24279e+07	0.6568	0.101613	0.263556	0.779887
NEG	NEG_334.957_40.4945_1	334.957	40.4945	Phosphoenolpyruvic acid	0.963804	C3H5O6P	Organic acids and derivatives	Organic phosphoric acids and derivatives	Phosphate esters	Phosphoenolpyruvic acid	695985	1.37e+06	1.32975e+06	713137	1.20184e+06	8.46054e+06	2.18645e+07	1.59477e+06	543542	558159	1.52366e+06	768663	431122	2.58212e+07	4.77692e+06	5.09082e+06	4.46301e+06	1.1407	0.51202	0.705117	0.983457
POS	POS_154.0586_49.7783_1	154.059	49.7783	3-Hydroxyanthranilic acid	0.963212	C7H7NO3	Benzenoids	Benzene and substituted derivatives	Benzoic acids and derivatives	Creatine;Guanidinopropionic acid;N-Propyl-N-nitrosourea;Medina	3.49739e+08	3.72623e+08	3.09374e+08	1.93045e+08	3.14307e+08	3.61878e+08	4.12489e+08	4.38388e+08	3.29665e+08	4.86392e+08	5.3416e+08	4.33704e+08	4.60491e+08	4.7796e+08	3.91015e+08	3.30494e+08	4.51537e+08	0.7319	0.0139916	0.0639236	0.767748
POS	POS_154.0586_64.128_1	154.059	64.128	Mesalazine	0.963145	C7H7NO3	Benzenoids	Benzene and substituted derivatives	Benzoic acids and derivatives	Creatine;Guanidinopropionic acid;N-Propyl-N-nitrosourea;Medina	1.02302e+08	1.30998e+08	1.00031e+08	1.06634e+08	1.04673e+08	1.0551e+08	1.33964e+08	1.13704e+08	7.59373e+07	1.00516e+08	1.15625e+08	1.11472e+08	1.27675e+08	1.41961e+08	1.12214e+08	1.12016e+08	1.12413e+08	0.9965	0.946628	0.978132	0.206489
POS	POS_229.1544_119.2185_1	229.154	119.219	Pro-Ile	0.962964	C11H20N2O3	Organic acids and derivatives	Carboxylic acids and derivatives	Amino acids, peptides, and analogues	Isoleucylproline;Leucylproline;N,N,N-Trimethyl-L-alanyl-L-proline betaine;L-prolyl-L-leucine;Pro-Ile;4-Octylphenol;Octylphenol;Methoxamine;Orciprenaline;Isoproterenol;Mescaline	1.54438e+09	1.72518e+09	7.05832e+08	1.20685e+09	1.29899e+09	9.14434e+08	4.02815e+08	4.24675e+08	8.18604e+08	7.01252e+08	2.78745e+08	5.59609e+08	8.20425e+08	3.44597e+08	8.39028e+08	1.11407e+09	5.63987e+08	1.9753	0.022671	0.0902769	1.10111
NEG	NEG_243.1597_273.1653_1	243.16	273.165	1,11-Undecanedicarboxylic acid	0.962026	C13H24O4	Lipids and lipid-like molecules	Fatty Acyls	Fatty acids and conjugates	1,11-Undecanedicarboxylic acid;Dimethyl (3,3-diethylbutyl)malonate;Trimethylpyrazine;2-Ethyl-3-methylpyrazine, 9CI;2-Ethyl-5-methylpyrazine, 9CI, 8CI;2-Ethyl-6-methylpyrazine;Isopropylpyrazine;Propylpyrazine;2-(2-Aminoethyl)pyridine;2,3-Diaminotoluene;3,4-Diaminotoluene;4-Dimethylaminopyridine;Benzylhydrazine;Tetrahydroindazole;Diallylcyanamide;5Z-Dodecenoic acid;2,2'-Azobis(2-amidinopropane);Und…	2.96858e+06	3.45893e+06	3.36491e+06	3.39319e+06	3.14641e+06	3.09538e+06	3.57788e+06	3.32455e+06	3.67152e+06	3.6802e+06	3.24611e+06	3.38635e+06	3.19104e+06	3.57293e+06	3.36271e+06	3.28647e+06	3.43896e+06	0.9557	0.200147	0.407077	0.231184
POS	POS_136.0481_63.843_1	136.048	63.843	1-Hydroxybenzotriazole	0.961749	C6H5N3O	Organoheterocyclic compounds	Benzotriazoles	NA	Creatinine	8.34152e+07	1.05789e+08	6.9752e+07	7.7766e+07	6.78059e+07	7.71657e+07	1.05771e+08	9.53932e+07	6.22831e+07	9.3257e+07	1.12273e+08	7.77654e+07	9.49976e+07	1.07851e+08	8.7949e+07	8.39237e+07	9.19744e+07	0.9125	0.401401	0.615488	0.335937
POS	POS_154.0586_79.9095_1	154.059	79.9095	3-Aminosalicylic acid	0.961716	C7H7NO3	Benzenoids	Benzene and substituted derivatives	Benzoic acids and derivatives	Creatine;Guanidinopropionic acid;N-Propyl-N-nitrosourea;Medina	5.73495e+07	7.08065e+07	5.91092e+07	4.7924e+07	4.32479e+07	5.08771e+07	7.535e+07	5.89026e+07	2.91483e+07	5.60852e+07	4.91265e+07	5.81023e+07	5.8838e+07	5.43218e+07	5.49421e+07	5.78092e+07	5.2075e+07	1.1101	0.384905	0.601791	0.325605
POS	POS_180.1019_186.7405_1	180.102	186.741	Phenacetin	0.961142	C10H13NO2	Benzenoids	Benzene and substituted derivatives	Anilides	NA	1.10572e+07	1.76458e+07	1.39305e+07	2.3734e+07	2.50957e+07	1.86523e+07	2.88412e+07	3.29736e+07	1.24262e+07	1.70526e+07	2.56617e+07	2.10965e+07	1.79424e+07	7.25255e+06	1.95259e+07	1.9851e+07	1.92008e+07	1.0339	0.72711	0.852641	0.293451
POS	POS_212.0429_41.5103_1	212.043	41.5103	Phosphocreatine	0.960913	C4H10N3O5P	Organic acids and derivatives	Carboxylic acids and derivatives	Amino acids, peptides, and analogues	Phosphocreatine;Fluoromisonidazole;2-Oxoarginine;S-Acetyl dihydroasparagusic acid	1.78381e+07	1.88463e+08	9.08041e+07	3.2957e+07	8.5298e+07	1.16225e+07	2.54468e+07	3.68299e+07	9.18609e+06	1.66109e+07	3.08207e+07	2.2081e+07	1.52977e+07	5.05135e+07	4.52693e+07	6.46328e+07	2.59057e+07	2.4949	0.178778	0.38048	0.972234
POS	POS_416.3369_328.8371_1	416.337	328.837	3-Hydroxyhexadecanoylcarnitine	0.960565	C23H45NO5	Lipids and lipid-like molecules	Fatty Acyls	Fatty acid esters	3-Hydroxyhexadecanoylcarnitine	3.7932e+07	1.53998e+07	4.01629e+07	1.45154e+07	3.07815e+07	4.29083e+07	3.83177e+07	9.84334e+07	7.51206e+06	1.78603e+07	1.93375e+07	3.57664e+07	1.40663e+07	3.31427e+07	3.18669e+07	3.14311e+07	3.23026e+07	0.973	0.587519	0.761104	0.546857
NEG	NEG_180.0656_84.2829_1	180.066	84.2829	L-Tyrosine	0.960118	C9H11NO3	Organic acids and derivatives	Carboxylic acids and derivatives	Amino acids, peptides, and analogues	L-Tyrosine;o-Tyrosine;2-Amino-3-hydroxy-3-phenylpropanoic acid;D-Tyrosine;2-Phenylacetamide;2-Aminoacetophenone;2'-Aminoacetophenone;2-Acetyl-4-methylpyridine;2-Acetyl-6-methylpyridine;2,3-Dihydro-1H-pyrrolizine-5-carboxaldehyde;5-(2-Furanyl)-3,4-dihydro-2H-pyrrole;2-Acetyl-5-methylpyridine;4-Acetyl-2-methylpyridine;4-Acetyl-3-methylpyridine;m-Toluamide;4-Aminoacetophenone;Benzamide;3-Acetylpyrid…	7.90684e+07	7.32894e+07	7.65127e+07	8.44391e+07	6.06287e+07	8.86843e+07	6.41117e+07	5.93965e+07	3.324e+07	5.55617e+07	6.67861e+07	6.28378e+07	6.27072e+07	5.35131e+07	6.57698e+07	7.52478e+07	5.62918e+07	1.3367	0.0153674	0.0681036	0.791852
POS	POS_262.1649_159.3374_1	262.165	159.337	Pinacidil pyridine N-oxide	0.959366	C13H19N5O	Organoheterocyclic compounds	Pyridines and derivatives	Hydropyridines	Hydroxyvalerylcarnitine;3-Hydroxyisovalerylcarnitine;hydroxyisovaleroyl carnitine;2-Hydroxyisovalerylcarnitine;Pinacidil pyridine N-oxide;Polyethylene, oxidized;Veliparib	3.5113e+07	2.71457e+07	2.56765e+07	2.5959e+07	1.86449e+07	2.81978e+07	2.55995e+07	4.83189e+07	2.33194e+07	2.34349e+07	7.73809e+07	6.17863e+07	3.75993e+07	3.02819e+07	3.48898e+07	2.66195e+07	4.31602e+07	0.6168	0.0678983	0.198666	0.819016
POS	POS_267.1104_119.3724_1	267.11	119.372	Osthol	0.959279	C15H16O3	Phenylpropanoids and polyketides	Coumarins and derivatives	NA	1-(3-Carboxypropyl)-3,7-dimethylxanthine;3-Deazaadenosine;5-(p-Methylphenyl)-5-phenylhydantoin;Doxofylline;N-(3-Methyl-2-pyridyl)-3-phenylsuccinimide;Miroprofen;2,2-Dimethylpropanal 2,4-dinitrophenylhydrazone;(2S)-3-(4H-Imidazol-4-yl)-2-[[(2S)-5-oxopyrrolidine-2-carbonyl]amino]propanoic acid;Tubercidin;Tyrphostin AG 1296;pyroglutamylhistidine;Etomidate;3,3'-Dimethoxybenzidine;Cyclo(L-Phe-L-Pro);I…	1.22983e+07	1.78293e+07	5.36167e+06	6.68027e+06	9.08275e+06	5.53596e+06	6.71862e+06	2.43428e+06	3.1563e+06	1.91441e+06	1.2737e+06	2.63488e+06	3.96231e+06	1.34072e+06	5.73025e+06	9.07241e+06	2.38809e+06	3.799	0.000106718	0.00356422	1.75866
NEG	NEG_265.1477_278.7495_1	265.148	278.749	Sporol	0.95788	C15H22O4	Organoheterocyclic compounds	Dioxepanes	1,3-dioxepanes	NA	1.12046e+07	2.49424e+07	1.96979e+07	9.66345e+06	5.06255e+06	2.30063e+07	5.23232e+06	1.89067e+07	7.35887e+06	1.34489e+07	3.11457e+06	7.23414e+06	9.59318e+06	2.06524e+07	1.27942e+07	1.41156e+07	1.14727e+07	1.2304	0.594279	0.766305	0.366743
POS	POS_203.0526_45.7394_1	203.053	45.7394	Theophylline	0.957361	C7H8N4O2	Organoheterocyclic compounds	Imidazopyrimidines	Purines and purine derivatives	D-Glucose;D-Galactose;D-Mannose;myo-Inositol;3-Deoxyarabinohexonic acid;D-Fructose;Allose;L-Sorbose;Paraxanthine;Theophylline;Theobromine;alpha-D-Glucose;scyllo-Inositol;Dihydroxyacetone (dimer);L-Galactose;Levoinositol;(2R,3R,4R,5R)-2,3,4,5,6-Pentahydroxyhexanal;(2R,4S,5S)-1,2,4,5,6-Pentahydroxyhexan-3-one;(3R,4R,5R)-1,3,4,5,6-Pentahydroxyhexan-2-one;D-Fructofuranose;D-Gulose;D-Psicose;3-Amino-4…	2.04188e+07	1.31476e+07	1.15373e+07	2.90757e+07	1.22357e+07	1.39655e+07	2.7392e+07	6.86325e+07	2.97219e+07	3.98385e+07	7.4249e+07	6.34042e+07	6.87868e+07	7.32965e+07	3.89787e+07	1.82532e+07	5.97042e+07	0.3057	6.19665e-05	0.00287274	1.69791
NEG	NEG_321.0943_216.8306_1	321.094	216.831	Berberrubine	0.957153	C19H16NO4	Alkaloids and derivatives	Protoberberine alkaloids and derivatives	NA	Dansylsarcosine;Zolazepam;trans-S-(1-Propenyl)-L-cysteine;S-Allylcysteine;Allyl cysteine;gamma-Glutamylglutamic acid;Benzo[ghi]perylene;D-gamma-Glutamyl-D-glutamic acid;Indeno[1,2,3-cd]pyrene;gamma-Glutamylaspartic acid	2.43176e+07	1.66207e+07	2.48307e+07	2.13556e+07	1.94325e+07	4.91137e+07	1.73412e+07	1.77236e+06	5.37152e+06	5.79196e+06	560593	2.0306e+06	7.25762e+06	954365	1.40536e+07	2.4716e+07	3.39129e+06	7.2881	0.000499165	0.00832173	2.33108
NEG	NEG_176.9348_42.6475_1	176.935	42.6475	Pyrophosphate	0.95626	H4O7P2	Homogeneous non-metal compounds	Non-metal oxoanionic compounds	Non-metal pyrophosphates	Pyrophosphate	2.82224e+08	3.96226e+08	2.84649e+08	4.16837e+08	3.66508e+08	1.54505e+08	8.46247e+07	2.4004e+08	4.19906e+08	2.24844e+08	4.7131e+08	4.823e+08	1.47598e+08	1.79838e+08	2.96529e+08	2.83653e+08	3.09405e+08	0.9168	0.710189	0.841955	0.202319
POS	POS_90.0918_651.9359_1	90.0918	651.936	2-Aminobutan-1-ol	0.955922	C4H11NO	Organic nitrogen compounds	Organonitrogen compounds	Amines	Dimethylethanolamine;2-(Ethylamino)ethanol;2-Amino-2-methyl-1-propanol;2-Aminobutan-1-ol;3-Methoxypropylamine;4-Amino-1-butanol;Dimethylamino-ethanol;Dimethylethylamine-N-oxide;Tetrahydrofuran;Butanone;Butanal;2-Methylpropanal;3-Buten-1-ol;2-Buten-1-ol;2,2-Dimethyloxirane	7.32386e+06	699084	2.92738e+06	6.99559e+06	7.57363e+06	3.25401e+06	517241	7.03996e+06	2.77848e+06	5.02151e+06	5.48338e+06	3.15504e+06	3.96154e+06	8.18971e+06	4.63717e+06	4.1844e+06	5.08995e+06	0.8221	0.274084	0.496488	0.69526
POS	POS_211.1441_212.1679_1	211.144	212.168	L,L-Cyclo(leucylprolyl)	0.955637	C11H18N2O2	Organic acids and derivatives	Carboxylic acids and derivatives	Amino acids, peptides, and analogues	L,L-Cyclo(leucylprolyl);Congressane;2-Isopropylphenyl methylcarbamate;Methoxyphedrine;3-Hydroxy-3-phenylpentanamide;5,6-Dihydroxy-2-methylaminotetralin;4-(Butylamino)benzoic acid;Butyl 4-aminobenzoate;Isobutamben;3,4-Methylenedioxymethamphetamine;2-Methyl-N-(4-Methylphenyl)alanine	1.24632e+07	5.32015e+06	1.07662e+07	7.0211e+06	1.05576e+07	7.91681e+06	7.30304e+06	1.52261e+07	9.84375e+06	5.63486e+06	6.64186e+06	1.23235e+07	1.28986e+07	1.12874e+06	8.93182e+06	8.76401e+06	9.09963e+06	0.9631	0.668329	0.812679	0.349917
NEG	NEG_357.0887_221.7573_1	357.089	221.757	Chrysoobtusin	0.955618	C19H18O7	Benzenoids	Anthracenes	Anthraquinones	Pantetheine 4'-phosphate;2,3-Dihydro-4-(4-methoxyphenyl)-1H-phenalene-1,2,3-triol;(4E)-2-(4-Chlorophenyl)-4-methoxyimino-3,3-dimethyl-1-(1,2,4-triazol-1-yl)butan-2-ol;Neobavaisoflavone;Pyranocoumarin;Tipepidine;6-Methylthioinosine;Mefenacet	836225	592275	924610	1.07587e+06	557042	1.40176e+06	1.3224e+06	2.36431e+06	174781	352509	1.98662e+06	1.15582e+06	950214	2.50419e+06	1.15704e+06	958596	1.35549e+06	0.7072	0.879569	0.941933	0.721045
POS	POS_262.1648_141.8655_1	262.165	141.865	Setiptiline	0.955398	C19H19N	Benzenoids	Dibenzocycloheptenes	NA	Hydroxyvalerylcarnitine;3-Hydroxyisovalerylcarnitine;hydroxyisovaleroyl carnitine;2-Hydroxyisovalerylcarnitine;Pinacidil pyridine N-oxide;Polyethylene, oxidized;Veliparib	1.30536e+08	6.92466e+07	6.59999e+07	7.77326e+07	5.70077e+07	5.94141e+07	6.12542e+07	1.63205e+08	7.27562e+07	9.13782e+07	2.36697e+08	2.01518e+08	1.23288e+08	7.66242e+07	1.0619e+08	7.44559e+07	1.37924e+08	0.5398	0.0228597	0.0908477	0.981668
POS	POS_166.0863_213.7684_1	166.086	213.768	D-Phenylalanine	0.954691	C9H11NO2	Organic acids and derivatives	Carboxylic acids and derivatives	Amino acids, peptides, and analogues	Phenylalanine;Gentiatibetine;Methyl N-methylanthranilate;Ethenzamide;4-(Dimethylamino)benzoic acid;4-Ethoxybenzamide;D-Phenylalanine;Ethyl 3-aminobenzoate;N-(4-Methoxyphenyl)acetamide;Phenyl-Alanine;Cinnamic acid;trans-Cinnamic acid;(E)-3-(2-Hydroxyphenyl)-2-propenal;1-Phenyl-1,2-propanedione;3,4-Dihydro-2H-1-benzopyran-2-one;p-Coumaraldehyde;6-Fluoromevalonate;3,4-Dihydro-1H-2-benzopyran-1-one;4…	2.48014e+07	2.64386e+07	5.98184e+07	4.51762e+07	6.07212e+07	2.68334e+07	4.01273e+07	6.19721e+07	5.80075e+07	3.98707e+07	5.96012e+07	5.98701e+07	7.08957e+07	6.60647e+07	5.00142e+07	4.05595e+07	5.94688e+07	0.682	0.0262873	0.100659	0.864392
POS	POS_342.2639_279.5018_1	342.264	279.502	5-Dodecenoylcarnitine	0.954475	C19H35NO4	Lipids and lipid-like molecules	Fatty Acyls	Fatty acid esters	trans-2-Dodecenoylcarnitine;5-Dodecenoylcarnitine;Dodecenoylcarnitine	1.24812e+07	1.68169e+07	1.92813e+07	1.30737e+07	2.82975e+07	1.01567e+07	3.48696e+07	7.95691e+06	7.06761e+06	1.52633e+07	1.33315e+07	2.37383e+07	5.07646e+06	9.389e+06	1.54857e+07	1.92824e+07	1.1689e+07	1.6496	0.0648704	0.19268	0.97367
NEG	NEG_96.9587_41.0952_1	96.9587	41.0952	2-Chloro-1,1-difluoroethylene	0.954326	C2HClF2	Organohalogen compounds	Vinyl halides	Vinyl fluorides	NA	5.6146e+07	6.31785e+07	4.66245e+07	4.7626e+07	5.31428e+07	3.77482e+07	5.9907e+07	1.69621e+08	9.34946e+07	9.25098e+07	1.60865e+08	1.1448e+08	8.9816e+07	7.76366e+07	8.30568e+07	5.20533e+07	1.1406e+08	0.4564	0.000227714	0.00521811	1.33387
NEG	NEG_171.0054_56.6885_1	171.005	56.6885	Glycerophosphoric acid	0.954209	C3H9O6P	Lipids and lipid-like molecules	Glycerophospholipids	Glycerophosphates	Glycerol 3-phosphate;beta-Glycerophosphoric acid;Glycerophosphoric acid;Erythronic acid;Threonic acid;2,3,4-Trihydroxybutanoic acid;2,2,4-Trihydroxybutanoic acid;Dimethylphosphate	8.78153e+07	6.59809e+07	6.27525e+07	3.69567e+07	6.94794e+07	5.80958e+07	1.22005e+08	7.0121e+07	4.1465e+07	6.27984e+07	6.54354e+07	8.36805e+07	8.9124e+07	1.02363e+08	7.27195e+07	7.18694e+07	7.35696e+07	0.9769	0.801651	0.896381	0.175305
NEG	NEG_135.0285_41.5713_1	135.029	41.5713	Threonic acid	0.954054	C4H8O5	Organic oxygen compounds	Organooxygen compounds	Carbohydrates and carbohydrate conjugates	NA	2.92627e+07	2.53207e+07	2.01411e+07	2.74688e+07	3.11028e+07	2.40545e+07	1.90571e+07	4.14686e+07	1.5234e+07	2.26185e+07	4.64852e+07	4.33536e+07	3.7729e+07	5.70985e+07	3.14568e+07	2.52011e+07	3.77125e+07	0.6682	0.111229	0.27883	0.70462
NEG	NEG_391.2878_308.4759_1	391.288	308.476	Chenodeoxycholic acid	0.953897	C24H40O4	Lipids and lipid-like molecules	Steroids and steroid derivatives	Bile acids, alcohols and derivatives	Chenodeoxycholic acid;Deoxycholic acid;Isohyodeoxycholic acid;Isoursodeoxycholic acid;Hyodeoxycholic acid;Ursodeoxycholic acid;3,7-Dihydroxycholan-24-oic acid;3alpha,12beta-Dihydroxy-5alpha-cholan-24-oic Acid;4-[(5R,8S,10R,13R,17R)-3,6-Dihydroxy-10,13-dimethyl-2,3,4,5,6,7,8,9,11,12,14,15,16,17-tetradecahydro-1H-cyclopenta[a]phenanthren-17-yl]pentanoic acid;Rosterolone;Adrenic acid	2.50616e+06	1.44751e+06	2.35615e+06	1.65503e+06	2.8939e+06	2.82717e+06	2.82992e+06	2.19889e+06	3.43222e+06	3.59411e+06	2.24437e+06	3.19778e+06	1.61841e+06	2.14367e+06	2.49609e+06	2.35941e+06	2.63278e+06	0.8962	0.515772	0.707841	0.250114
NEG	NEG_215.1282_254.5018_1	215.128	254.502	Undecanedioic acid	0.953805	C11H20O4	Lipids and lipid-like molecules	Fatty Acyls	Fatty acids and conjugates	Undecanedioic acid;Sebacic acid monomethyl ester;2-Ethylpyrazine;2,3-Dimethylpyrazine;2,6-Dimethylpyrazine;2,5-Dimethylpyrazine;2-Amino-4-methylpyridine;Adiponitrile;m-Phenylenediamine;o-Phenylenediamine;p-Phenylenediamine;Phenylhydrazine;trans-Dec-2-enoic acid;8-Methylnonenoate;Linalool oxide (trans-pyranoid);Linalool oxide III;4-Hydroxy-2,6-dimethyl-7-octen-3-one;(S,E)-2,6-Dimethyl-5,7-octadien…	2.68307e+06	2.74037e+06	3.25576e+06	2.94451e+06	2.64015e+06	2.99766e+06	3.28658e+06	3.16634e+06	3.00044e+06	2.98087e+06	2.72744e+06	2.72554e+06	2.56984e+06	3.0785e+06	2.91408e+06	2.93544e+06	2.89271e+06	1.0148	0.763151	0.872986	0.0720248
NEG	NEG_464.3132_435.4369_1	464.313	435.437	Glycocholic acid	0.953288	C26H43NO6	Lipids and lipid-like molecules	Steroids and steroid derivatives	Bile acids, alcohols and derivatives	NA	5.67479e+07	4.94985e+07	4.01608e+07	3.83078e+07	7.8997e+07	9.22982e+07	4.5366e+07	6.26784e+07	3.15353e+07	3.40735e+07	7.39814e+07	3.69707e+07	3.86031e+07	4.35901e+07	5.16292e+07	5.73394e+07	4.59189e+07	1.2487	0.237669	0.454311	0.691013
POS	POS_303.0254_47.383_1	303.025	47.383	Clofentezine	0.953106	C14H8Cl2N4	Benzenoids	Benzene and substituted derivatives	Halobenzenes	1-Methoxyspirobrassinin;Sinalbin A;Ethanethioic acid, S-(2-(((2R)-2-(acetylamino)-3-mercapto-1-oxopropyl)amino)ethyl)ester;Zilascorb;1,2-Benzisothiazol-3(2H)-one;4-Thiocyanatophenol;6-Hydroxybenzothiazole;2(3H)-Benzothiazolone	4.83691e+08	3.27363e+08	3.78092e+08	5.0207e+08	3.52176e+08	3.98423e+08	3.69937e+08	7.49798e+07	1.7625e+08	1.47367e+08	7.23492e+07	1.61971e+08	1.67709e+08	9.72421e+07	2.64973e+08	4.01679e+08	1.28267e+08	3.1316	7.27448e-05	0.00296988	1.72571
POS	POS_191.0403_46.0038_1	191.04	46.0038	6-Formylumbelliferone	0.95302	C10H6O4	Phenylpropanoids and polyketides	Coumarins and derivatives	Hydroxycoumarins	NA	1.26319e+07	2.05465e+07	1.25574e+07	1.09974e+07	8.09096e+06	1.85643e+07	1.41036e+07	8.22814e+07	3.85751e+07	6.38478e+07	1.03234e+08	8.38693e+07	6.84812e+07	1.11808e+08	4.63993e+07	1.39274e+07	7.88711e+07	0.1766	6.11592e-07	0.000551367	2.11861
NEG	NEG_179.0551_46.4447_1	179.055	46.4447	myo-Inositol	0.95268	C6H12O6	Organic oxygen compounds	Organooxygen compounds	Alcohols and polyols	D-Glucose;D-Galactose;D-Mannose;myo-Inositol;3-Deoxyarabinohexonic acid;D-Fructose;Allose;L-Sorbose;alpha-D-Glucose;scyllo-Inositol;Dihydroxyacetone (dimer);L-Galactose;Levoinositol;(2R,3R,4R,5R)-2,3,4,5,6-Pentahydroxyhexanal;(2R,4S,5S)-1,2,4,5,6-Pentahydroxyhexan-3-one;(3R,4R,5R)-1,3,4,5,6-Pentahydroxyhexan-2-one;D-Fructofuranose;D-Gulose;D-Psicose;Lactic acid;Hydroxypropionic acid;Glyceraldehyd…	5.58399e+07	4.68094e+07	5.19777e+07	6.17852e+07	4.8397e+07	5.31827e+07	6.2006e+07	2.66098e+08	6.50302e+07	7.72309e+07	3.13476e+08	2.21134e+08	1.1719e+08	3.859e+08	1.30433e+08	5.42854e+07	2.0658e+08	0.2628	0.00483441	0.0320598	1.59028
NEG	NEG_306.0761_51.8198_1	306.076	51.8198	Glutathione	0.95207	C10H17N3O6S	Organic acids and derivatives	Carboxylic acids and derivatives	Amino acids, peptides, and analogues	Glutathione;Methyl 2-((3,4-dihydro-3,4-dioxo-1-naphthalenyl)amino)benzoate;4-Aminophenylmannoside;Zaprinast;1-beta-D-Arabinofuranosyl-5-fluorocytosine;Tinidazole;1-Nitropyrene;Fluoroazomycin arabinoside	1.61539e+08	1.24518e+08	1.33825e+08	1.67486e+08	1.40199e+08	1.59332e+08	1.44316e+08	2.42978e+08	8.3192e+07	1.04043e+08	2.95544e+08	2.61319e+08	1.66975e+08	3.18402e+08	1.78833e+08	1.47316e+08	2.1035e+08	0.7003	0.256146	0.476038	0.667895
NEG	NEG_253.2169_516.8819_1	253.217	516.882	Hypogeic acid	0.951965	C16H30O2	Lipids and lipid-like molecules	Fatty Acyls	Fatty acids and conjugates	Hypogeic acid;Palmitoleic acid;Palmitelaidic acid;Dodecyl methacrylate;Guaiane	4.81803e+07	8.47233e+07	1.17875e+08	5.5244e+07	1.64379e+08	1.92753e+08	2.57037e+08	8.02213e+07	1.3006e+08	2.62422e+08	1.10576e+08	2.30698e+08	1.87885e+08	6.21481e+08	1.81681e+08	1.31456e+08	2.31906e+08	0.5668	0.164563	0.359653	0.755016
NEG	NEG_183.0038_233.1962_1	183.004	233.196	2,4-Dinitrophenol	0.949749	C6H4N2O5	Benzenoids	Phenols	Nitrophenols	2,3-Dinitrophenol;2,4-Dinitrophenol;2,5-Dinitrophenol;2,6-Dinitrophenol;3,5-Dinitrophenol	2.94309e+06	1.87293e+06	3.24701e+06	1.88586e+06	2.69194e+06	1.74057e+06	1.61559e+06	1.58629e+06	1.75326e+06	1.58406e+06	1.55887e+06	1.65826e+06	2.09485e+06	2.2463e+06	2.03421e+06	2.28529e+06	1.78313e+06	1.2816	0.0961756	0.253797	0.540565
NEG	NEG_188.9854_203.9386_1	188.985	203.939	Hydroquinone sulfate	0.949466	C6H6O5S	Organic acids and derivatives	Organic sulfuric acids and derivatives	Arylsulfates	Pyrocatechol sulfate;Hydroquinone sulfate;2,5-Dihydroxybenzenesulfonic Acid;Resorcinol sulfate	2.17798e+06	4.24889e+06	2.69515e+06	1.78191e+06	974882	3.27671e+06	4.7789e+06	6.51098e+06	7.15073e+06	3.86541e+06	3.64725e+06	3.74834e+06	6.44015e+06	5.20508e+06	4.03588e+06	2.84778e+06	5.22399e+06	0.5451	0.0166245	0.0720734	1.14256
NEG	NEG_154.061_68.4898_1	154.061	68.4898	D-Histidine	0.948925	C6H9N3O2	Organic acids and derivatives	Carboxylic acids and derivatives	Amino acids, peptides, and analogues	Histidine;L-2-Amino-3-(1-pyrazolyl)propanoic acid;D-Histidine;2-Hydrazinopyridine;3,4-Diaminopyridine;2-Aminopyrimidine;Pyrimidin-5-amine	7.17578e+07	7.76298e+07	6.14983e+07	8.02731e+07	5.18366e+07	6.19775e+07	6.71336e+07	5.3091e+07	3.34249e+07	4.42443e+07	4.42018e+07	6.0582e+07	7.08853e+07	4.3265e+07	5.87001e+07	6.74438e+07	4.99563e+07	1.3501	0.0164678	0.071706	0.749777
POS	POS_97.0288_42.4035_1	97.0288	42.4035	Pyrimidin-2-Ol	0.94845	C4H4N2O	Organoheterocyclic compounds	Diazines	Pyrimidines and pyrimidine derivatives	2-Furancarboxaldehyde;2H-Pyran-2-one	6.79091e+06	1.09252e+07	1.06681e+07	1.18104e+07	1.3697e+07	1.05663e+07	9.34785e+06	1.43204e+07	1.1265e+07	1.23765e+07	3.41441e+07	1.60494e+07	1.16361e+07	1.31191e+07	1.33369e+07	1.05437e+07	1.61301e+07	0.6537	0.0531516	0.166	0.819092
NEG	NEG_289.0327_42.6477_1	289.033	42.6477	Sedoheptulose 7-phosphate	0.948384	C7H15O10P	Organic oxygen compounds	Organooxygen compounds	Carbohydrates and carbohydrate conjugates	D-Sedoheptulose 7-phosphate;Sedoheptulose 7-phosphate;Sultiame;Fucose 1-phosphate;Urolithin C;Gentisein;2-Deoxy-D-glucopyranose 6-phosphate;2-Deoxy-D-arabino-hexose 6-(dihydrogen phosphate);7-Methoxy-4-(trifluoromethyl)coumarin;MCPA-thioethyl;D-Ribulose 5-phosphate;Xylulose 5-phosphate;Ribose 1-phosphate;D-Ribose 5-phosphate;D-Xylulose 1-phosphate;7-Hydroxy-4-(trifluoromethyl)coumarin;D-Ribose 1-…	5.66349e+06	5.33285e+06	1.05044e+07	9.62941e+06	4.09571e+07	1.68575e+06	2.68429e+06	1.12282e+07	5.77858e+07	4.50703e+07	6.91461e+07	4.96261e+07	5.56358e+06	1.85017e+07	2.38128e+07	1.09225e+07	3.67031e+07	0.2976	0.0220996	0.0885909	1.53145
NEG	NEG_225.0985_47.9239_1	225.098	47.9239	Carnosine	0.948303	C9H14N4O3	Organic acids and derivatives	Peptidomimetics	Hybrid peptides	Carnosine;Nimorazole;beta-Alanyl-L-histidine;1-Deoxy-D-glucitol;(2R,3R,4R)-Hexane-1,2,3,4,6-pentol	5.97572e+09	4.56231e+09	4.36968e+09	5.97008e+09	4.79816e+09	5.54489e+09	5.14903e+09	1.35188e+09	2.26409e+09	2.27801e+09	1.22922e+09	2.5703e+09	2.77995e+09	2.09953e+09	3.63877e+09	5.1957e+09	2.08185e+09	2.4957	8.39537e-05	0.00321055	1.53628
POS	POS_233.1516_203.1692_1	233.152	203.169	Isobutyryl-L-carnitine	0.948257	C11H22NO4	Lipids and lipid-like molecules	Fatty Acyls	Fatty acid esters	1(10),11-Eremophiladiene-2,9-dione;Isoalantolactone;Atractylenolide II;Thr-Leu;Propenoylcarnitine;Dihydrokainic acid;Indanidine	2.00534e+07	1.29481e+07	7.72282e+06	1.78736e+07	1.16727e+07	7.50959e+06	8.16001e+06	1.47146e+07	1.11907e+07	1.10308e+07	2.27361e+07	1.97953e+07	1.70129e+07	9.17169e+06	1.36852e+07	1.22772e+07	1.50931e+07	0.8134	0.270963	0.493072	0.447965
NEG	NEG_436.2822_366.6859_1	436.282	366.686	LysoPE(P-16:0/0:0)	0.946694	C21H44NO6P	Lipids and lipid-like molecules	Glycerophospholipids	Glycerophosphoethanolamines	LysoPE(P-16:0/0:0);Anisperimus	2.69757e+07	2.26403e+07	2.41039e+07	2.27631e+07	6.53406e+07	5.8731e+07	2.6585e+07	5.41667e+07	3.10992e+07	3.57032e+07	4.59047e+07	3.05234e+07	2.29954e+07	5.84919e+07	3.75731e+07	3.53057e+07	3.98406e+07	0.8862	0.44347	0.650372	0.450431
POS	POS_86.0606_115.619_1	86.0606	115.619	2-Pyrrolidinone	0.946047	C4H7NO	Organoheterocyclic compounds	Pyrrolidines	Pyrrolidones	2-Pyrrolidinone;2-Methyl-2-oxazoline;Methacrylamide;N-Vinylacetamide;Furan	3.04788e+07	3.08435e+07	2.36697e+07	3.00877e+07	5.17661e+06	1.59271e+07	1.75482e+07	2.89492e+07	7.51997e+06	3.28042e+07	1.66588e+07	3.40327e+06	2.2675e+07	8.43341e+06	1.9584e+07	2.19617e+07	1.72063e+07	1.2764	0.381305	0.598665	0.505323
POS	POS_130.0499_58.1218_1	130.05	58.1218	O-Acetylserine	0.945369	C5H9NO4	Organic acids and derivatives	Carboxylic acids and derivatives	Amino acids, peptides, and analogues	Pyroglutamic acid;Pyrroline hydroxycarboxylic acid;N-Acryloylglycine;1-Pyrroline-4-hydroxy-2-carboxylate;dimethadione;3-Hydroxy-1-methylpyrrolidine-2,5-dione;4-Oxo-L-proline;(2S)-6-Oxa-1-azabicyclo[3.1.0]hexane-2-carboxylic acid;3-Furoic acid;2-Furoic acid;3-Hydroxy-2H-pyran-2-one;Citraconic anhydride	1.19171e+08	2.04631e+08	1.19323e+08	4.37184e+07	3.88411e+07	1.11296e+08	1.08137e+08	3.90687e+08	1.52338e+08	6.60372e+07	1.29812e+07	3.67876e+08	2.98971e+08	2.32985e+08	1.61928e+08	1.06445e+08	2.17411e+08	0.4896	0.415064	0.627233	0.822274
NEG	NEG_305.2481_495.5219_1	305.248	495.522	FA 20:3	0.945254	NA	NA	NA	NA	Dihomo-gamma-linolenic acid;5,8,11-Eicosatrienoic acid;Dihomo-alpha-linolenic acid;Eicosa-11,14,17-trienoic acid;5,11,14-Eicosatrienoic acid;Ethyl octadeca-9,12,15-trienoate;5alpha-Androstane;Dodecylbenzene;Estrane	1.99359e+07	1.83659e+07	5.85469e+06	2.24454e+07	3.92775e+07	4.91216e+07	3.13361e+07	5.99785e+07	9.35894e+07	4.76964e+07	8.78214e+07	2.9394e+07	3.10754e+07	6.54832e+07	4.29554e+07	2.66196e+07	5.92912e+07	0.449	0.0180863	0.0765602	1.23752
POS	POS_314.0998_264.407_1	314.1	264.407	Flunitrazepam	0.945042	C16H12FN3O3	Organoheterocyclic compounds	Benzodiazepines	1,4-benzodiazepines	Benorilate;[(1S,2S,4S,5S)-2-(6-Aminopurin-9-yl)-5-(hydroxymethyl)-4-bicyclo[3.1.0]hexanyl]methanol	1.767e+07	1.75509e+07	1.725e+07	2.08989e+07	1.85041e+07	1.86633e+07	1.78749e+07	1.85868e+07	2.14325e+07	2.27485e+07	1.90025e+07	2.02169e+07	1.93587e+07	1.95223e+07	1.92343e+07	1.83446e+07	2.0124e+07	0.9116	0.0270703	0.102887	0.436466
POS	POS_248.1127_43.9994_1	248.113	43.9994	Malonylcarnitine	0.94441	C10H17NO6	Lipids and lipid-like molecules	Fatty Acyls	Fatty acid esters	Malonylcarnitine;Linamarin;(+-)-Carbovir;1-Isothiocyanato-9-(methylsulfinyl)-nonane;Hydralazine pyruvate hydrazone;(2-Quinoxalinylmethylene)hydrazinecarboxylic acid methyl ester;Galactitol, 1,2:5,6-dianhydro-, diacetate	2.33785e+07	3.1176e+07	2.74573e+07	1.60422e+07	4.35589e+07	3.23789e+07	2.74205e+07	4.59037e+07	2.24807e+07	1.48331e+07	3.17804e+07	2.8793e+07	2.63572e+07	3.02236e+07	2.86989e+07	2.87732e+07	2.86245e+07	1.0052	0.93201	0.969343	0.358122
POS	POS_266.1023_247.9213_1	266.102	247.921	Agomelatine	0.944206	C15H17NO2	Organic acids and derivatives	Carboxylic acids and derivatives	Carboxylic acid derivatives	N-Phenylacetylglutamic acid;Nigerloxin;Coriandrone E;3-(3-(Pyridin-3-yl)-1,2,4-oxadiazol-5-yl)benzonitrile	5.30546e+06	5.35918e+06	5.30097e+06	5.97467e+06	5.41653e+06	5.36919e+06	5.20187e+06	5.48843e+06	6.27776e+06	5.78216e+06	5.07841e+06	5.35357e+06	5.14705e+06	5.55217e+06	5.47196e+06	5.41827e+06	5.52565e+06	0.9806	0.584833	0.758527	0.184203
POS	POS_205.0972_209.604_1	205.097	209.604	D-Tryptophan	0.94411	C11H12N2O2	Organoheterocyclic compounds	Indoles and derivatives	Indolyl carboxylic acids and derivatives	L-Tryptophan;D-Tryptophan;3-Hydroxymethylantipyrine;Ethotoin;(±)-Tryptophan;Nirvanol;4-Hydroxyantipyrine;S-nirvanol;Idazoxan;1,2-Diphenylethane;Norecasantalol;Indoleacrylic acid;6-Chloro-N-(1-methylethyl)-1,3,5-triazine-2,4-diamine	6.8255e+07	5.69561e+07	7.27164e+07	6.78454e+07	6.08231e+07	6.19504e+07	6.95194e+07	5.2488e+07	3.05804e+07	4.01146e+07	5.83682e+07	5.48053e+07	4.65396e+07	4.36856e+07	5.60462e+07	6.5438e+07	4.66545e+07	1.4026	0.00440189	0.030076	0.946546
NEG	NEG_519.0503_42.208_1	519.05	42.208	Beta-D-Fructose 6-phosphate	0.943919	C6H13O9P	Organic oxygen compounds	Organooxygen compounds	Carbohydrates and carbohydrate conjugates	Avagacestat;Hamamelitannin;1,2-Digalloyl-beta-D-glucopyranose;1,6-Digalloyl-beta-D-glucopyranose;2,6-Digalloylglucose;Gallic acid 3-O-(6-galloylglucoside);Gallic acid 4-O-(6-galloylglucoside);1,2'-Di-O-galloylhamamelofuranose;Fructose 6-phosphate;Galactose 1-phosphate;Fructose 1-phosphate;Mannose 6-phosphate;D-myo-Inositol 4-phosphate;Glucose 6-phosphate;Glucose 1-phosphate;myo-Inositol 6-phospha…	6.22005e+08	4.10596e+08	5.8205e+08	4.30564e+08	3.03475e+08	3.24607e+08	2.58531e+08	1.06052e+08	5.49504e+07	8.62643e+07	1.08065e+07	7.26245e+06	3.00433e+08	7.16673e+07	2.54947e+08	4.18832e+08	9.10624e+07	4.5994	0.00524309	0.0336314	2.09516
POS	POS_130.1591_234.3464_1	130.159	234.346	Dibutylamine	0.943823	C8H19N	Organic nitrogen compounds	Organonitrogen compounds	Amines	Diisopropylethylamine;Dibutylamine;Octylamine;Cyclooctane	1.06907e+08	4.9153e+07	2.57696e+07	3.3104e+07	3.7984e+07	4.38033e+07	5.40403e+07	2.69189e+07	3.33545e+07	7.42208e+07	2.92618e+07	2.84761e+07	3.14781e+07	3.06907e+07	4.32258e+07	5.01087e+07	3.6343e+07	1.3788	0.208419	0.418375	0.540074
POS	POS_280.1544_239.8983_1	280.154	239.898	Ramosetron	0.943516	C17H17N3O	Organoheterocyclic compounds	Indoles and derivatives	N-alkylindoles	NA	4.76741e+06	1.03159e+07	3.86318e+06	5.9487e+06	1.10377e+07	1.11717e+07	1.07363e+07	2.89524e+06	8.45641e+06	6.07107e+06	1.10644e+07	5.96817e+06	1.19692e+07	9.41522e+06	8.12005e+06	8.26298e+06	7.97711e+06	1.0358	0.866937	0.93556	0.144619
NEG	NEG_275.1685_282.0469_1	275.169	282.047	Molindone	0.943015	C16H24N2O2	Organoheterocyclic compounds	Indoles and derivatives	NA	NA	135421	103004	616519	290259	95761.8	851512	1.98594e+06	180364	258521	455317	52568.5	186104	697158	1.60375e+07	1.56756e+06	582631	2.5525e+06	0.2283	0.764428	0.874279	0.33741
POS	POS_414.3578_311.2762_1	414.358	311.276	Heptadecanoyl carnitine	0.94212	C24H47NO4	Lipids and lipid-like molecules	Fatty Acyls	Fatty acid esters	Heptadecanoyl carnitine	6.11822e+06	6.89613e+06	1.09811e+07	1.1309e+07	2.02369e+07	6.52139e+06	911453	1.15317e+07	7.80731e+06	9.9371e+06	1.78889e+07	1.01429e+07	1.63815e+07	1.54066e+07	1.08622e+07	8.99632e+06	1.2728e+07	0.7068	0.16634	0.362147	0.828979
POS	POS_292.1177_264.5533_1	292.118	264.553	Cyproconazole	0.941751	C15H18ClN3O	Benzenoids	Benzene and substituted derivatives	Phenylpropanes	Declopramide;Endralazine;Phloretin;(Z)-4-Methoxy-3,3',5,5'-tetrahydroxystilbene;3,3',4',7-Tetrahydroxyflavan;11-Methoxynoryangonin;(-)-Epiafzelechin;Afzelechin;Wyerone epoxide;11-Hydroxyyangonin;2,3-Epoxysesamone;(R)-Methysticin;(2xi,4xi)-4,4',5,7-Tetrahydroxyflavan;Hydroxysesamone;(2S,3S,4R)-3,4,4',7-Tetrahydroxyflavan;Methysticin;Corey lactone aldehyde benzoic acid	1.31487e+08	1.354e+08	1.38696e+08	1.65114e+08	1.41712e+08	1.40152e+08	1.36403e+08	1.45064e+08	1.58457e+08	1.5839e+08	1.36011e+08	1.52726e+08	1.45171e+08	1.39947e+08	1.44624e+08	1.41281e+08	1.47967e+08	0.9548	0.214754	0.426351	0.29589
POS	POS_260.1854_228.8519_1	260.185	228.852	Hexanoylcarnitine	0.941318	C13H26NO4	Lipids and lipid-like molecules	Fatty Acyls	Fatty acid esters	NA	8.82223e+08	3.68776e+08	2.21431e+08	2.00653e+08	1.99186e+08	1.69396e+08	2.43875e+08	2.71366e+08	2.732e+08	3.44735e+08	7.0248e+08	6.6587e+08	6.60301e+08	1.90296e+08	3.85271e+08	3.26506e+08	4.44035e+08	0.7353	0.242231	0.460604	0.582907
NEG	NEG_225.1853_394.4142_1	225.185	394.414	Myristoleic acid	0.940747	C14H26O2	Lipids and lipid-like molecules	Fatty Acyls	Fatty acids and conjugates	5-Tetradecenoic acid;5Z-Tetradecenoic acid;Myristoleic acid;2,4,7,9-Tetramethyl-5-decyne-4,7-diol;Loxanast	7.51318e+06	4.39839e+06	2.24277e+07	1.16506e+07	1.02959e+08	2.47039e+07	4.16244e+07	7.9702e+07	1.54217e+08	1.69513e+08	3.75596e+07	4.89963e+07	1.37306e+07	1.08816e+08	5.91293e+07	3.07538e+07	8.75048e+07	0.3515	0.0354067	0.123722	1.41367
NEG	NEG_311.2013_396.1103_1	311.201	396.11	Levonorgestrel	0.94028	C21H28O2	Lipids and lipid-like molecules	Steroids and steroid derivatives	Estrane steroids	Levonorgestrel;Dydrogesterone;Ethisterone;(+)-Norgestrel;Progestoral;7alpha-Methyl-17-ethinyl-19-nortestosterone;E-Guggulsterone;tibolone	9.47279e+06	14413.6	7136.46	13770.7	66567.9	416744	128235	5273.05	415174	880363	454305	61585.8	94008.8	100265	866474	1.44567e+06	287282	5.0322	0.773711	0.879749	0.315501
POS	POS_339.2893_302.4187_1	339.289	302.419	Monoelaidin	0.939971	C21H40O4	Lipids and lipid-like molecules	Glycerolipids	Monoradylglycerols	NA	3.10289e+06	3.32998e+06	4.21407e+06	3.77997e+06	4.12004e+06	7.23725e+06	8.17135e+06	7.30827e+06	2.29644e+06	4.2892e+06	1.05651e+07	5.37156e+06	1.0197e+07	7.35844e+06	5.81011e+06	4.85079e+06	6.76943e+06	0.7166	0.266399	0.487882	0.60182
NEG	NEG_329.2481_468.6082_1	329.248	468.608	FA 22:5	0.939723	NA	NA	NA	NA	Docosapentaenoic acid (22n-6);Docosapentaenoic acid (22n-3);4,7,10,13,16-Docosapentaenoic acid;7,10,13,16,19-Docosapentaenoic acid;Eicosapentaenoic acid ethyl ester;Docosa-2,4,6,8,10-pentaenoic acid;Immepip;2-[(1E,3E,5E)-3,7-Dimethylnona-1,3,5,8-tetraenyl]-1,3,3-trimethylcyclohexene	1.16229e+07	1.01163e+07	9.19323e+06	1.09494e+07	2.79519e+07	2.87595e+07	1.47256e+07	2.99552e+07	4.36303e+07	2.0234e+07	3.01907e+07	1.10199e+07	1.82556e+07	5.45583e+07	2.29402e+07	1.61884e+07	2.9692e+07	0.5452	0.0522772	0.163811	0.927752
POS	POS_114.0664_54.0142_1	114.066	54.0142	N-Methylsuccinimide	0.939722	C5H7NO2	Organic acids and derivatives	Carboxylic acids and derivatives	Carboxylic acid derivatives	Creatinine;2-Hydroxypyrazine;5-Hydroxypyrimidine;Pyrimidin-2-Ol;Pyrimidin-4-Ol	1.86478e+09	2.29662e+09	1.57914e+09	1.44836e+09	1.98358e+09	1.50111e+09	2.04746e+09	1.63431e+09	1.38579e+09	1.25896e+09	9.214e+08	1.38323e+09	1.30642e+09	1.04151e+09	1.54662e+09	1.81729e+09	1.27595e+09	1.4243	0.00352614	0.0264129	0.841595
NEG	NEG_158.9242_42.6478_1	158.924	42.6478	1,1,1-Trichloroacetone	0.938995	C3H3Cl3O	Organic oxygen compounds	Organooxygen compounds	Carbonyl compounds	Chlorocarbonic acid;Metaphosphoric acid	2.44298e+07	3.55012e+07	2.39407e+07	3.68214e+07	3.02697e+07	1.48789e+07	9.94357e+06	2.18607e+07	3.62478e+07	1.92675e+07	4.08902e+07	4.47941e+07	1.34699e+07	1.65089e+07	2.63446e+07	2.51122e+07	2.7577e+07	0.9106	0.744491	0.863756	0.200161
NEG	NEG_187.0061_225.7616_1	187.006	225.762	p-Cresol sulfate	0.938934	C7H8O4S	Organic acids and derivatives	Organic sulfuric acids and derivatives	Arylsulfates	p-Cresol sulfate;Benzyl sulfate;o-Cresol sulfate;2-Chlorobenzylidenemalononitrile;Methyl thiophene-2-carboxylate;S-(2-Furanylmethyl) methanethioate;Methyl 2-thiofuroate;Benzenesulfinic acid;Thiophene-2-carboxylic acid	4.62082e+06	3.96741e+06	6.36458e+06	7.93012e+06	4.71332e+06	1.20675e+07	1.8112e+07	8.8503e+06	4.08151e+06	5.41856e+06	8.38411e+06	5.87465e+06	2.27409e+07	1.47675e+07	9.13523e+06	8.25367e+06	1.00168e+07	0.824	0.583064	0.757386	0.282328
NEG	NEG_450.298_388.8618_1	450.298	388.862	Teleocidin B 2	0.93891	C28H41N3O2	Organic acids and derivatives	Carboxylic acids and derivatives	Amino acids, peptides, and analogues	3-Hydroxyhexadecanoylcarnitine	2.77607e+06	2.78322e+06	3.28601e+06	3.72111e+06	8.20364e+06	7.93808e+06	3.21667e+06	7.50088e+06	1.15201e+07	8.63451e+06	1.06128e+07	4.17115e+06	3.0065e+06	4.66454e+06	5.85966e+06	4.56068e+06	7.15863e+06	0.6371	0.112734	0.281483	0.743978
NEG	NEG_267.2326_481.0213_1	267.233	481.021	trans-10-Heptadecenoic acid	0.938505	C17H32O2	Lipids and lipid-like molecules	Fatty Acyls	Fatty acids and conjugates	10Z-Heptadecenoic acid;trans-10-Heptadecenoic acid;Guaiane	3.22946e+07	2.65648e+07	5.24483e+07	5.19955e+07	9.72584e+07	6.6506e+07	6.54636e+07	1.51514e+08	4.62942e+08	3.89454e+08	1.11389e+08	7.47654e+07	5.44314e+07	2.14488e+08	1.32251e+08	5.60759e+07	2.08426e+08	0.269	0.00955427	0.0492951	1.50644
POS	POS_147.0763_57.5974_1	147.076	57.5974	D-Glutamine	0.938145	C5H10N2O3	Organic acids and derivatives	Carboxylic acids and derivatives	Amino acids, peptides, and analogues	Glutamine;Ureidoisobutyric acid;D-Glutamine;Glycyl-D-Alanine;Glycylsarcosine;3-ureido-isobutyrate;4-ureidobutyric acid;Pyroglutamic acid;Pyrroline hydroxycarboxylic acid;N-Acryloylglycine;1-Pyrroline-4-hydroxy-2-carboxylate;dimethadione;3-Hydroxy-1-methylpyrrolidine-2,5-dione;4-Oxo-L-proline;(2S)-6-Oxa-1-azabicyclo[3.1.0]hexane-2-carboxylic acid	1.13033e+08	1.60794e+08	1.02797e+08	1.8352e+07	5.50276e+07	1.32571e+08	8.16772e+07	3.86674e+08	1.41766e+08	7.98383e+07	4.64621e+08	4.06178e+08	5.85324e+07	4.10927e+08	1.86628e+08	9.48932e+07	2.78362e+08	0.3409	0.0427284	0.141737	1.31584
POS	POS_212.074_147.378_1	212.074	147.378	Milrinone	0.937907	C12H9N3O	Organoheterocyclic compounds	Pyridines and derivatives	Bipyridines and oligopyridines	NA	5.53748e+06	3.75213e+06	5.35604e+06	3.65114e+06	5.5555e+06	4.59692e+06	4.87598e+06	9.53538e+06	1.88182e+06	2.32233e+06	5.30053e+06	1.01176e+07	1.03583e+07	714528	5.25398e+06	4.76074e+06	5.74722e+06	0.8284	0.700641	0.836409	0.228321
POS	POS_209.0921_177.6274_1	209.092	177.627	D-Kynurenine	0.937904	C10H12N2O3	Organic oxygen compounds	Organooxygen compounds	Carbonyl compounds	Kynurenine;4-Aminobenzoyl-(beta)-alanine;Allobarbital;D-Kynurenine;trans-Dec-2-enoic acid;8-Methylnonenoate;Linalool oxide (trans-pyranoid);Linalool oxide III;4-Hydroxy-2,6-dimethyl-7-octen-3-one;(S,E)-2,6-Dimethyl-5,7-octadiene-2,3-diol;Cnidiol C;(E)-3-(Tetrahydro-5,5-dimethyl-2-furanyl)-2-buten-1-ol;Linalyl oxide;Lilac alcohol;2,6-Dimethyl-3,7-octadiene-2,6-diol;1-Cyclopropyl-4-methyl-1,3-cyclo…	2.63501e+06	2.39695e+06	6.01967e+06	5.14363e+06	3.3598e+06	3.6888e+06	2.81419e+06	2.9944e+06	1.45358e+06	2.66689e+06	2.67252e+06	5.80832e+06	5.57434e+06	2.44069e+07	5.11679e+06	3.72258e+06	6.511e+06	0.5717	0.63219	0.78844	0.277969
NEG	NEG_307.2638_518.8618_1	307.264	518.862	Eicosadienoic acid	0.937298	C20H36O2	Lipids and lipid-like molecules	Fatty Acyls	Fatty acids and conjugates	Eicosadienoic acid;11,14-Eicosadienoic acid;Methyl sterculate;Eucalyptol;Thujyl alcohol;Fenchol;(1R*,3R*,6S*)-3-Caranol;(1R*,2S*,3S*,6S*)-2-Caranol;(1R,4S,5R)-4-Thujanol;(-)-Pinocampheol;p-Menth-1-en-5-ol;4-Decenal;(2S,4R)-1,7,7-Trimethylbicyclo[2.2.1]heptan-2-ol	1.21363e+07	1.22151e+07	1.23614e+07	1.73113e+07	1.66711e+07	3.35825e+07	2.44563e+07	8.96617e+07	3.83581e+07	2.7054e+07	6.58777e+07	2.8158e+07	3.20192e+07	1.04203e+08	3.6719e+07	1.83906e+07	5.50474e+07	0.3341	0.00240354	0.0207578	1.46636
NEG	NEG_251.2013_413.8949_1	251.201	413.895	Palmitic acid alkyne	0.937268	C16H28O2	Lipids and lipid-like molecules	Fatty Acyls	Fatty acids and conjugates	7Z,10Z-Hexadecadienoic acid;Palmitic acid alkyne;Canavalmine;2-Octenal;(3xi,5Z)-1,5-Octadien-3-ol;2,4,4-Trimethylcyclopentanone;1-Octen-3-one;3-Methyl-3-hepten-2-one;5-Methyl-5-hepten-2-one;6-Methyl-3-hepten-2-one, trans-;4-Octen-3-one;3-Octen-2-one;5-Octen-2-one;Sulcatone;(6E,10E)-2,6,10-Trimethyldodeca-2,6,10-triene	7.69635e+06	5.61739e+06	5.98586e+06	6.17952e+06	8.29717e+06	8.06071e+06	7.87143e+06	1.51749e+07	7.42667e+06	1.40744e+07	9.61684e+06	8.3025e+06	6.92081e+06	1.24372e+07	8.83299e+06	7.1012e+06	1.05648e+07	0.6722	0.0234373	0.0924059	0.789524
NEG	NEG_265.1191_214.6018_1	265.119	214.602	Dienestrol	0.936495	C18H18O2	Phenylpropanoids and polyketides	Stilbenes	NA	Threonylphenylalanine;N5-(4-Methoxybenzyl)glutamine;Jenamidine B;Dodecanedioic acid;Talaromycin A;Dibutyl succinate;3-Methylpyrrolo[1,2-a]pyrazine;1H-Indazol-3-amine;2-Aminobenzimidazole;Eltoprazine;Phenylethylmalonamide;Pheneturide	8.45796e+06	7.90819e+06	8.89367e+06	8.49129e+06	8.62797e+06	8.49924e+06	7.90261e+06	7.85931e+06	8.39565e+06	8.11498e+06	4.46964e+06	8.77485e+06	8.32821e+06	7.41981e+06	8.01024e+06	8.39728e+06	7.62321e+06	1.1015	0.238689	0.45577	0.480236
NEG	NEG_265.1191_202.7433_1	265.119	202.743	Magnolol	0.936495	C18H18O2	Benzenoids	Benzene and substituted derivatives	Biphenyls and derivatives	Threonylphenylalanine;N5-(4-Methoxybenzyl)glutamine;Jenamidine B;Dodecanedioic acid;Talaromycin A;Dibutyl succinate;3-Methylpyrrolo[1,2-a]pyrazine;1H-Indazol-3-amine;2-Aminobenzimidazole;Eltoprazine;Phenylethylmalonamide;Pheneturide	1.60689e+06	1.21048e+06	1.76853e+06	1.42695e+06	2.00304e+06	3.07402e+06	1.5079e+06	837833	621858	735887	44159.2	284511	1.87145e+06	211863	1.22896e+06	1.79969e+06	658224	2.7342	0.0197045	0.0812761	1.71162
NEG	NEG_144.0443_250.201_1	144.044	250.201	Indole-3-carboxaldehyde	0.936201	C9H7NO	Organoheterocyclic compounds	Indoles and derivatives	Indoles	Indole-3-carboxaldehyde;1-Hydroxyisoquinoline;4-Hydroxyquinoline;4,1-Benzoxazepine;1H-Indole-4-carboxaldehyde;Indole-7-carboxaldehyde	8.12909e+06	8.25262e+06	8.35318e+06	7.40218e+06	7.5248e+06	7.28427e+06	7.8076e+06	7.46792e+06	7.34663e+06	7.02927e+06	7.07814e+06	8.04783e+06	7.35529e+06	7.93411e+06	7.64378e+06	7.82196e+06	7.4656e+06	1.0477	0.131101	0.311117	0.237344
NEG	NEG_225.1853_475.5113_1	225.185	475.511	FA 14:1	0.935327	NA	NA	NA	NA	5-Tetradecenoic acid;5Z-Tetradecenoic acid;Myristoleic acid;2,4,7,9-Tetramethyl-5-decyne-4,7-diol;Loxanast	6.62129e+06	1.85784e+06	2.40189e+07	1.77693e+07	4.72436e+07	2.74932e+07	2.59464e+07	4.05038e+07	7.49778e+07	7.9896e+07	4.31985e+07	1.64951e+07	1.70933e+07	5.27542e+07	3.39907e+07	2.15644e+07	4.6417e+07	0.4646	0.0728583	0.208798	1.17012
POS	POS_307.0439_91.8075_1	307.044	91.8075	2-[(4-Phenoxyphenyl)sulfonylmethyl]thiirane	0.933062	C15H14O3S2	Benzenoids	Benzene and substituted derivatives	Diphenylethers	2-[(4-Phenoxyphenyl)sulfonylmethyl]thiirane;Inosine;3-Deoxy-D-glycero-D-galacto-2-nonulosonic acid;Allopurinol riboside;Arabinosylhypoxanthine;Formycin b	2.95221e+06	1.10952e+06	2.62711e+06	5.47165e+06	2.10829e+06	9.77507e+06	7.79494e+06	5.65916e+06	4.30278e+06	1.71992e+07	3.55375e+07	7.34859e+06	2.25061e+07	5.90448e+06	9.3069e+06	4.5484e+06	1.40654e+07	0.3234	0.0254436	0.0980868	1.32826
NEG	NEG_253.2169_358.1358_1	253.217	358.136	FA 16:1	0.932777	NA	NA	NA	NA	Hypogeic acid;Palmitoleic acid;Palmitelaidic acid;Dodecyl methacrylate;Guaiane	1.69141e+07	1.81962e+07	2.19685e+07	1.2785e+07	6.73769e+07	2.24895e+07	3.17166e+07	3.00823e+07	8.81121e+06	1.47178e+07	2.04943e+07	2.5837e+07	1.16715e+07	2.97264e+07	2.37705e+07	2.73495e+07	2.01915e+07	1.3545	0.377411	0.595283	0.682729
NEG	NEG_271.2277_336.057_1	271.228	336.057	16-Hydroxyhexadecanoic acid	0.932531	C16H32O3	Lipids and lipid-like molecules	Fatty Acyls	Fatty acids and conjugates	16-Hydroxyhexadecanoic acid	4.65628e+07	3.41743e+07	4.43551e+07	4.35795e+07	4.23455e+07	5.24263e+07	3.61098e+07	4.11082e+07	6.44237e+07	6.40273e+07	3.4777e+07	6.3823e+07	4.69309e+07	3.63077e+07	4.64965e+07	4.27933e+07	5.01997e+07	0.8525	0.276566	0.499094	0.555072
NEG	NEG_305.2481_517.6291_1	305.248	517.629	Eicosa-11,14,17-trienoic acid	0.932419	C20H34O2	Lipids and lipid-like molecules	Fatty Acyls	Fatty acids and conjugates	Dihomo-gamma-linolenic acid;5,8,11-Eicosatrienoic acid;Dihomo-alpha-linolenic acid;Eicosa-11,14,17-trienoic acid;5,11,14-Eicosatrienoic acid;Ethyl octadeca-9,12,15-trienoate;5alpha-Androstane;Dodecylbenzene;Estrane	7.67882e+06	6.83947e+06	4.41793e+06	3.95405e+06	7.93228e+06	1.03837e+07	6.56825e+06	2.68542e+07	3.81649e+07	1.53711e+07	3.01768e+07	8.1286e+06	1.14461e+07	2.01899e+07	1.41504e+07	6.82493e+06	2.14759e+07	0.3178	0.00144819	0.0154936	1.5207
POS	POS_223.1077_203.574_1	223.108	203.574	Phenylalanylglycine	0.932404	C11H14N2O3	Organic acids and derivatives	Carboxylic acids and derivatives	Amino acids, peptides, and analogues	Glycyl-Phenylalanine;Phenylalanylglycine;Undecylenic acid;2-Ethylhexyl acrylate;Indolelactic acid;5-Methoxyindoleacetate;Cinnamoylglycine;Methyl 1-methoxy-1H-indole-3-carboxylate;5-Ethyl-5-phenyl-1,3-oxazolidine-2,4-dione	3.54176e+06	3.22963e+06	3.33208e+06	3.15565e+06	3.6972e+06	7.39602e+06	5.88133e+06	7.37697e+06	3.71604e+06	3.60673e+06	3.79399e+06	4.37303e+06	4.91939e+06	7.18456e+06	4.65745e+06	4.3191e+06	4.99581e+06	0.8645	0.379171	0.596959	0.349863
NEG	NEG_211.0603_249.0228_1	211.06	249.023	Propyl gallate	0.932105	C10H12O5	Benzenoids	Benzene and substituted derivatives	Benzoic acids and derivatives	Vanillactic acid;Danielone;Propyl gallate;Eudesmic acid;Valtrate;2,3-Dihydroxy-1-(4-hydroxy-3-methoxyphenyl)-1-propanone;3,4-Dihydroxyphenyllactic acid methyl ester;3-(3,4-Dihydroxyphenyl)-2-methoxypropionic acid;3-Hydroxy-4-methoxyphenyllactic acid;beta-(2-Methoxyphenoxy)-lactic acid;Methyl syringate;Canavanine;3-(3-Hydroxyphenyl)propanoic acid;D-Phenyllactic acid;L-3-Phenyllactic acid;Phenyllac…	693461	583368	621258	854595	640976	545011	939303	556369	754022	1.62696e+06	714853	503006	693817	893060	758576	696853	820299	0.8495	0.51895	0.71033	0.314384
POS	POS_162.1123_601.1321_1	162.112	601.132	Nicotine imine	0.931435	C10H13N2	Alkaloids and derivatives	NA	NA	L-Carnitine;N-(2-Hydroxyethyl)valine;4-Hydroxycyclohexylcarboxylic acid;Tetrahydrofurfuryl acetate;Botryodiplodin;Methyl (R)-3-methyl-2-oxopentanoate;Ethyl levulinate	1.90452e+07	7.43464e+06	2.03214e+07	1.5475e+07	2.6746e+07	2.05411e+07	3.35984e+06	2.23782e+07	2.28522e+07	1.71287e+07	1.99541e+07	2.00134e+07	2.11727e+07	1.79357e+07	1.81684e+07	1.61319e+07	2.0205e+07	0.7984	0.204416	0.413182	0.69387
NEG	NEG_293.1766_298.184_1	293.177	298.184	Embelin	0.931183	C17H26O4	Organic oxygen compounds	Organooxygen compounds	Carbonyl compounds	Tanacetol A;Embelin;(4E,7E,10E,13E)-Hexadeca-4,7,10,13-tetraenoic acid;Valerenic acid;4,10-Longipinanedione;(4alpha,5alpha)-11-Eremophilene-2,9-dione;alpha-Rotunol;Procurcumenol;(1alpha,4beta,5beta)-4-Hydroxy-7(11),10(14)-guaiadien-8-one;Isocurcumenol;7,9-Illudadiene-3,14-diol;2,7(14)-Illudadiene-10,15-diol;Sugeonol;Polygodial	1.04937e+07	1.2217e+07	1.33102e+07	1.11951e+07	9.82399e+06	1.49547e+07	8.98577e+06	1.142e+07	1.05304e+07	1.20617e+07	9.02354e+06	1.25778e+07	1.03351e+07	1.30251e+07	1.14253e+07	1.15686e+07	1.12819e+07	1.0254	0.827517	0.910672	0.0952742
POS	POS_208.1333_216.5159_1	208.133	216.516	Phenylalanine betaine	0.930963	C12H17NO2	Organic acids and derivatives	Carboxylic acids and derivatives	Amino acids, peptides, and analogues	Ciclopirox;O-Methylcorypalline;Synephrine acetonide;1-(2,3-Dihydro-6,7-dimethyl-1H-pyrrolizin-5-yl)-2-hydroxy-1-propanone;Phenylalanine betaine;N,N-Dimethyl-3,4-methylenedioxyamphetamine;6,7-Dihydroxy-2-dimethylaminotetralin;Fenobucarb;N-Methyl-1-(3,4-methylenedioxyphenyl)-2-butanamine;3,4-Methylenedioxy-N-ethylamphetamine;Ligustilide;Precocene I;3-Butylidene-4,5-dihydrophthalide	9.93807e+06	7.86172e+06	8.1811e+06	7.32954e+06	1.10604e+07	8.74509e+06	8.26977e+06	1.33483e+07	7.18875e+06	4.78928e+06	1.02963e+07	1.42093e+07	1.37336e+07	4.71557e+06	9.26191e+06	8.76938e+06	9.75444e+06	0.899	0.914171	0.960915	0.0739841
POS	POS_358.2337_211.5617_1	358.234	211.562	Oxybutynin	0.930556	C22H31NO3	Benzenoids	Benzene and substituted derivatives	NA	N-(8-Amino-1-carboxyoctyl)-alanyl-proline;Perindoprilat;Pexacerfont	2.66089e+06	2.54581e+06	5.27029e+06	1.01715e+06	1.09863e+06	1.53968e+06	984477	4.57518e+07	5.44837e+06	1.03447e+06	3.38263e+07	1.54339e+07	7.51305e+06	3.95518e+07	1.16912e+07	2.15956e+06	2.12228e+07	0.1018	0.00909431	0.0479132	1.9401
NEG	NEG_267.0731_54.5174_1	267.073	54.5174	Allopurinol riboside	0.930183	C10H12N4O5	Nucleosides, nucleotides, and analogues	Pyrazolo[3,4-d]pyrimidine glycosides	NA	Inosine;3-Deoxy-D-glycero-D-galacto-2-nonulosonic acid;Allopurinol riboside;Arabinosylhypoxanthine;Formycin b;N2-Succinyl-L-ornithine;L-N-(3-Carboxypropyl)glutamine;gamma-Glutamyl-2-aminobutyric acid;Ethyl 2-mercaptopropionate;Methyl 3-mercaptobutanoate;Methyl 3-(methylthio)propanoate;Ethyl 2-(methylthio)acetate;Ethyl 3-mercaptopropanoic acid;Dimethylpropiothetin;Ethyl glucuronide;2,2'-[oxybis(2,…	1.23907e+07	1.05292e+07	9.63136e+06	1.1131e+07	9.97201e+06	3.05681e+07	2.30536e+07	3.3355e+07	1.50268e+07	2.96045e+07	1.03991e+08	2.90749e+07	4.56792e+07	3.61243e+07	2.85808e+07	1.53251e+07	4.18365e+07	0.3663	0.00589197	0.0361862	1.36901
POS	POS_178.1339_222.1622_1	178.134	222.162	N-Methylnicotinium	0.928595	C11H17N2	Organoheterocyclic compounds	Pyridines and derivatives	Pyrrolidinylpyridines	Bethanidine;N-(3-(Aminomethyl)benzyl)acetamidine;Tryptamine;Anatabine;Tolazoline;N-Norgramine;Anabaseine	4.88223e+06	8.80363e+06	6.84469e+06	1.85388e+07	5.47198e+06	1.08534e+08	3.72737e+06	9.5129e+06	4.28728e+06	1.16429e+07	6.64095e+06	7.12345e+06	3.08574e+06	2.6867e+07	1.61402e+07	2.24003e+07	9.88003e+06	2.2672	0.614166	0.779345	0.462417
POS	POS_332.243_247.8935_1	332.243	247.894	3-hydroxydecanoyl carnitine	0.92844	C17H33NO5	Lipids and lipid-like molecules	Fatty Acyls	Fatty acid esters	3-hydroxydecanoyl carnitine	3.12196e+07	1.43413e+07	3.71042e+07	9.33966e+06	1.87854e+07	2.54265e+07	3.56195e+07	3.6695e+07	7.25729e+06	1.74228e+07	2.80815e+07	3.2814e+07	2.18074e+07	2.56301e+07	2.4396e+07	2.4548e+07	2.4244e+07	1.0125	0.960842	0.984246	0.41179
POS	POS_148.0603_43.0183_1	148.06	43.0183	Glutamic acid	0.928224	C5H9NO4	Organic acids and derivatives	Carboxylic acids and derivatives	Amino acids, peptides, and analogues	Glutamic acid;N-Methyl-D-aspartic acid;N-Acetylserine;O-Acetylserine;D-Glutamic acid;L-4-Hydroxyglutamate semialdehyde;3-(Carboxymethylamino)propanoic acid;DL-Glutamate;5-Hydroxy-4-oxo-L-norvaline;N-Methyl-DL-aspartic acid;Glutaconic acid;Citraconic acid;Mesaconic acid;Itaconic acid;Methyl hydrogen fumarate	1.34545e+08	3.3464e+08	2.0718e+08	1.15437e+08	2.60564e+08	1.68567e+08	1.30473e+08	2.30764e+08	2.07658e+08	2.52973e+08	3.66669e+08	3.32011e+08	1.32056e+08	3.06085e+08	2.27116e+08	1.93058e+08	2.61174e+08	0.7392	0.128124	0.306668	0.677612
NEG	NEG_295.2274_381.953_1	295.227	381.953	11-(3-Pentyloxiran-2-yl)undec-9-enoic acid	0.927632	C18H32O3	Lipids and lipid-like molecules	Fatty Acyls	Fatty acids and conjugates	13-HODE;alpha-Dimorphecolic acid;9,10-Epoxyoctadecenoic acid;12,13-EpOME;13-Hydroxyoctadeca-9,12-dienoic acid;9-Hydroxylinoleic acid;11-(3-Pentyloxiran-2-yl)undec-9-enoic acid;hydroxyoctadecadienoic acid	2.64083e+07	1.18471e+07	1.35655e+07	1.38791e+07	1.2743e+07	2.39003e+07	1.97428e+07	1.49475e+07	1.94746e+07	1.75044e+07	1.42673e+07	1.5505e+07	1.98273e+07	1.25497e+07	1.68687e+07	1.74409e+07	1.62966e+07	1.0702	0.815126	0.90385	0.214656
POS	POS_222.9881_46.3555_1	222.988	46.3555	Acetazolamide	0.927433	C4H6N4O3S2	Organoheterocyclic compounds	Azoles	Thiadiazoles	5-Hydroxyisourate	1.32686e+08	1.6426e+08	1.39331e+08	1.11337e+08	6.22628e+07	1.16693e+08	8.54389e+07	2.99542e+08	1.52097e+08	1.20728e+08	2.70975e+08	3.1944e+08	2.30658e+08	2.35405e+08	1.74347e+08	1.16001e+08	2.32692e+08	0.4985	0.00288896	0.0233971	1.17812
POS	POS_204.0866_41.5419_1	204.087	41.5419	2-(Acetylamino)-2-deoxy-alpha-D-mannopyranose	0.926693	C8H15NO6	Organic oxygen compounds	Organooxygen compounds	Carbohydrates and carbohydrate conjugates	Adipoylglycine;6-Methyltetrahydropterin;Pyridostigmine;Erinapyrone C	2.13732e+07	2.59813e+07	2.85991e+07	3.04746e+07	3.14953e+07	2.6569e+07	1.97895e+07	6.4589e+07	3.34128e+07	3.08272e+07	7.24213e+07	6.40582e+07	4.33901e+07	8.31616e+07	4.1153e+07	2.6326e+07	5.598e+07	0.4703	0.00225451	0.0199135	1.23981
POS	POS_140.0681_48.498_1	140.068	48.498	Deferiprone	0.926485	C7H9NO2	Organoheterocyclic compounds	Pyridines and derivatives	Methylpyridines	L-Valine;N-Methyl-a-aminoisobutyric acid;5-Aminopentanoic acid;Norvaline;Amyl Nitrite;3-Amino-2,2-dimethylpropanoic acid;D-Valine;DL-Norvaline;Tert-Butyl carbamate;N-Methyl-4-aminobutyric acid	3.55435e+07	6.82455e+07	5.65677e+07	8.69556e+07	1.08253e+08	8.00292e+07	1.6174e+08	9.01948e+07	8.90386e+07	8.75229e+07	1.08456e+08	7.82184e+07	1.09449e+08	2.03689e+08	9.74217e+07	8.53335e+07	1.0951e+08	0.7792	0.203532	0.411881	0.558803
POS	POS_368.2795_292.5719_1	368.28	292.572	3, 5-Tetradecadiencarnitine	0.926392	C21H37NO4	Lipids and lipid-like molecules	Fatty Acyls	Fatty acid esters	3, 5-Tetradecadiencarnitine;(5Z,8Z)-Tetradecadienoylcarnitine;Tetrahydrocorticosterone;5a-Tetrahydrocorticosterone;Tetrahydrodeoxycortisol;15-Hydroxy-11alpha,9alpha-(epoxymethano)prosta-5,13-dienoic acid;(Z)-7-[(1R,4S,5R,6S)-5-[(E,3R)-3-Hydroxyoct-1-enyl]-2-oxabicyclo[2.2.1]heptan-6-yl]hept-5-enoic acid;(5E)-5-[(3Ar,4S,5S,6aR)-5-hydroxy-4-[(E,3R)-3-hydroxyoct-1-enyl]-3,3a,4,5,6,6a-hexahydro-1H-pe…	2.57366e+07	1.2377e+07	1.3837e+07	1.64576e+07	2.33647e+07	2.09982e+07	2.21289e+07	2.31258e+07	2.44961e+06	5.59294e+06	2.33262e+07	4.54731e+07	1.60381e+07	2.25227e+07	1.95306e+07	1.92714e+07	1.97898e+07	0.9738	0.518934	0.71033	0.760936
POS	POS_86.0606_196.0857_1	86.0606	196.086	Methacrylamide	0.926342	C4H7NO	Organic acids and derivatives	Carboxylic acids and derivatives	Carboxylic acid derivatives	2-Pyrrolidinone;2-Methyl-2-oxazoline;Methacrylamide;N-Vinylacetamide;Furan	1.84047e+07	1.2492e+07	6.71005e+06	1.46216e+07	2.39524e+07	1.97987e+07	9.65816e+06	5.12174e+07	1.77737e+07	8.14685e+06	1.24381e+07	1.85324e+07	2.40714e+07	1.00459e+07	1.77045e+07	1.50911e+07	2.0318e+07	0.7427	0.503243	0.697384	0.348057
POS	POS_218.1384_101.6852_1	218.138	101.685	Propionylcarnitine	0.925589	C10H19NO4	Lipids and lipid-like molecules	Fatty Acyls	Fatty acid esters	Propionylcarnitine;5-Pentyltetrahydro-2-oxo-3-furancarboxylic acid;alpha-Carboxy-delta-nonalactone;(±)-Camphoric acid;(1R,2R,3S,1'R)-Nepetalinic acid;Matsutakic acid A;Hydralazine acetone hydrazone	5.94594e+08	4.25079e+08	4.52121e+08	7.40341e+08	5.20378e+08	5.40032e+08	5.08293e+08	1.8148e+09	1.3111e+09	6.68566e+08	1.86405e+09	8.46931e+08	1.28205e+09	6.94052e+08	8.75884e+08	5.4012e+08	1.21165e+09	0.4458	0.0028203	0.0230123	1.26237
POS	POS_302.1962_222.7803_1	302.196	222.78	1-[(5-Methoxy-3-indolylidene)methylamino]-2-pentylguanidine	0.925316	C16H23N5O	Organoheterocyclic compounds	Indoles and derivatives	Indoles	1-[(5-Methoxy-3-indolylidene)methylamino]-2-pentylguanidine;Trachelanthine;6,7-Dihydro-4-(hydroxymethyl)-2-(p-hydroxyphenethyl)-7-methyl-5H-2-pyrindinium;Alpha-dihydroartemisinin;Dihydroartemisinin (DHA);2-Hydroxy-4-[(1R)-1-hydroxy-8-methyl-6-oxononyl]-3-methyl-2H-furan-5-one	1.2358e+07	8.31585e+06	6.18355e+06	5.10153e+06	1.04328e+07	8.599e+06	7.66691e+06	1.37339e+07	1.35397e+07	1.08187e+07	2.80482e+07	2.27249e+07	2.23456e+07	1.45494e+07	1.31727e+07	8.37967e+06	1.79658e+07	0.4664	0.00110043	0.0131459	1.26546
POS	POS_248.149_53.3505_1	248.149	53.3505	Peramine	0.925278	C12H17N5O	Organoheterocyclic compounds	Pyrrolopyrazines	NA	3-Hydroxybutyrylcarnitine;(R)-3-hydroxybutyrylcarnitine;Peramine;Prometon	4.80435e+08	2.69288e+08	1.00554e+08	1.39215e+08	6.66285e+07	6.37179e+07	7.2563e+07	2.25221e+08	1.28278e+08	2.81511e+08	4.53539e+08	4.28922e+08	4.61284e+08	1.32843e+08	2.36e+08	1.70343e+08	3.01657e+08	0.5647	0.0660267	0.194905	1.03274
NEG	NEG_243.0618_77.4684_1	243.062	77.4684	1-[(2R,3S,5R)-3,4-Dihydroxy-5-(hydroxymethyl)oxolan-2-yl]pyrimidine-2,4-dione	0.924701	C9H12N2O6	Nucleosides, nucleotides, and analogues	Pyrimidine nucleosides	NA	Uridine;Pseudouridine;1-[(2R,3S,5R)-3,4-Dihydroxy-5-(hydroxymethyl)oxolan-2-yl]pyrimidine-2,4-dione;1-[(2R,3R,4S,5R)-3,4-Dihydroxy-5-(hydroxymethyl)oxolan-2-yl]oxypyrimidin-2-one;Ethyl beta-D-glucopyranoside;Dambonitol;Mimosine	1.43599e+06	1.14792e+06	1.27068e+06	1.18976e+06	954919	1.39109e+06	1.19701e+06	1.50935e+06	932968	915731	2.26788e+06	1.55853e+06	1.29876e+06	2.4037e+06	1.39102e+06	1.22677e+06	1.55527e+06	0.7888	0.270601	0.492774	0.57973
POS	POS_328.3207_498.7259_1	328.321	498.726	Stearoylethanolamide	0.923862	C20H41NO2	Organic nitrogen compounds	Organonitrogen compounds	Amines	Stearoylethanolamide;gamma-Aminobutyric acid cetyl ester;11Z-Eicosenoic acid;Paullinic acid;9Z-Eicosenoic acid;Icos-2-enoic acid	1.01843e+07	8.94563e+06	9.53348e+06	1.09779e+07	8.09829e+06	7.41329e+06	6.36244e+06	1.31088e+07	1.09354e+07	9.78475e+06	1.92152e+07	7.64495e+06	6.32661e+06	1.00069e+07	9.89556e+06	8.7879e+06	1.10032e+07	0.7987	0.2667	0.488208	0.497496
POS	POS_240.1016_201.8335_1	240.102	201.833	N-Hydroxy-2-acetamidofluorene	0.923521	C15H13NO2	Benzenoids	Fluorenes	NA	N-Ornithyl-L-taurine;2,3-Bis(4-hydroxyphenyl)propionitrile;N-Hydroxy-2-acetamidofluorene;Glutethimide;N-desisopropylpropranolol;Propionic acid, 2-methyl-2-((piperidinomethyl)thio)-;Capryloylglycine;N-(5-Methyl-3-oxohexyl)alanine;N-Acetylaminooctanoic acid;1-Hydroxy-2,2,5,5-tetramethylpyrrolidine-3-carboxylic acid methyl ester;L-Cystathionine;Allocystathionine;Phenindione;1-Methylanthraquinone;4-P…	5.80001e+07	9.89659e+07	1.14285e+08	5.72842e+07	5.75416e+07	1.3019e+08	1.12838e+08	1.01184e+08	2.63205e+07	5.85965e+07	5.81183e+07	6.06463e+07	9.0306e+07	8.4045e+06	7.3763e+07	8.98722e+07	5.76538e+07	1.5588	0.118802	0.291309	0.88131
NEG	NEG_184.9763_40.8625_1	184.976	40.8625	2-Phosphoglyceric acid	0.923328	C3H7O7P	Organic oxygen compounds	Organooxygen compounds	Carbohydrates and carbohydrate conjugates	Methyl (methylthio)methyl disulfide;Ethyl methyl trisulfide;Sulfoacetic acid;1,1-Dichloroacetone;1,3-Dichloroacetone	289242	99998.6	1.85152e+06	34830.2	1.4092e+06	1.15822e+07	1.95937e+07	3.53254e+06	66755.8	3.86022e+06	5.41117e+06	97743.8	7.04645e+06	2.05964e+07	5.39084e+06	4.98009e+06	5.8016e+06	0.8584	0.588176	0.761543	0.725561
NEG	NEG_101.0231_600.0207_1	101.023	600.021	Succinic acid semialdehyde	0.922433	C4H6O3	Lipids and lipid-like molecules	Fatty Acyls	Fatty acids and conjugates	NA	1.8949e+07	1.78947e+07	3.02157e+07	2.46999e+07	2.03269e+07	2.41764e+07	2.27049e+07	1.88672e+07	1.97744e+07	3.11883e+07	1.50768e+07	2.60738e+07	1.98694e+07	1.83912e+07	2.20149e+07	2.27097e+07	2.13201e+07	1.0652	0.522737	0.713473	0.310572
NEG	NEG_271.2277_351.0827_1	271.228	351.083	Exametazime	0.922008	C13H28N4O2	Organic nitrogen compounds	Organonitrogen compounds	Oximes	16-Hydroxyhexadecanoic acid	1.51784e+07	1.08299e+07	4.01229e+07	2.98256e+07	2.89058e+07	1.52134e+07	2.26331e+07	2.51613e+07	6.16451e+07	6.50965e+07	4.27368e+07	6.62946e+07	1.76244e+07	1.47749e+07	3.25745e+07	2.32442e+07	4.19048e+07	0.5547	0.110805	0.278213	0.836782
POS	POS_182.0813_55.2138_1	182.081	55.2138	D-Tyrosine	0.921425	C9H11NO3	Organic acids and derivatives	Carboxylic acids and derivatives	Amino acids, peptides, and analogues	L-Tyrosine;o-Tyrosine;2-Amino-3-hydroxy-3-phenylpropanoic acid;D-Tyrosine;Phenylpyruvic acid;m-Coumaric acid;4-Hydroxycinnamic acid;2-Hydroxycinnamic acid;cis-p-Coumaric acid;Coumarinic acid	1.26588e+07	1.40988e+07	1.26386e+07	1.00774e+07	1.26828e+07	1.01884e+07	1.13716e+07	1.02471e+07	7.6527e+06	1.07265e+07	9.3807e+06	9.44388e+06	9.55293e+06	1.11423e+07	1.08473e+07	1.19595e+07	9.73515e+06	1.2285	0.00922905	0.0483042	0.637399
NEG	NEG_464.3131_377.1407_1	464.313	377.141	ST 24:1;O4;G	0.920448	NA	NA	NA	NA	NA	5.51068e+06	4.19508e+06	3.80867e+06	4.35974e+06	6.91541e+06	7.52799e+06	6.67279e+06	1.03843e+07	4.27184e+06	4.10465e+06	8.432e+06	4.24592e+06	3.56214e+06	7.50115e+06	5.82088e+06	5.57005e+06	6.07172e+06	0.9174	0.845601	0.921783	0.53691
POS	POS_442.3525_344.8568_1	442.353	344.857	3-Hydroxy-11Z-octadecenoylcarnitine	0.920264	C25H47NO5	Lipids and lipid-like molecules	Fatty Acyls	Fatty acid esters	3-Hydroxy-11Z-octadecenoylcarnitine	2.94826e+07	1.15387e+07	3.06048e+07	1.22276e+07	2.49883e+07	9.79535e+07	6.33312e+07	1.49687e+08	7.40499e+06	2.22409e+07	1.98503e+07	3.13495e+07	1.65936e+07	4.90168e+07	4.04478e+07	3.85895e+07	4.23061e+07	0.9122	0.890282	0.948356	0.456027
POS	POS_254.1174_210.8742_1	254.117	210.874	Triamterene	0.91993	C12H11N7	Organoheterocyclic compounds	Pteridines and derivatives	NA	Triamterene;Proguanil;1-(m-Methoxycinnamoyl)pyrrolidine;Indeloxazine;Ethyl butylacetylaminopropionate;Hexaminolevulinate	4.94909e+07	6.29113e+07	5.81019e+07	3.08499e+07	1.31797e+07	9.37118e+07	4.79231e+07	5.60031e+07	4.24533e+06	5.00738e+07	3.26879e+07	2.40054e+07	7.7184e+07	814315	4.29416e+07	5.08812e+07	3.5002e+07	1.4537	0.216299	0.428092	0.950541
POS	POS_744.5886_476.1942_1	744.589	476.194	PC(16:0/P-18:1(11Z))	0.9199	C42H82NO7P	Lipids and lipid-like molecules	Glycerophospholipids	Glycerophosphocholines	PC(16:0/P-18:1(11Z));PC(16:0/P-18:1(9Z));PC(16:1(9Z)/P-18:0);PC(18:1(11Z)/P-16:0);PC(18:1(9Z)/P-16:0);PC(O-34:2);PC(P-16:0/18:1(11Z));PC(P-16:0/18:1(9Z));PC(P-18:0/16:1(9Z));PC(P-18:1(11Z)/16:0);PC(P-18:1(9Z)/16:0)	1.65925e+08	2.13802e+08	1.5926e+08	2.18973e+08	1.76727e+08	2.5247e+08	2.01951e+08	2.75029e+08	2.84496e+08	3.12618e+08	2.77112e+08	3.04198e+08	1.97236e+08	3.21362e+08	2.40083e+08	1.98444e+08	2.81722e+08	0.7044	0.00182287	0.0178328	0.854859
NEG	NEG_331.2636_499.5685_1	331.264	499.569	Adrenic acid	0.919864	C22H36O2	Lipids and lipid-like molecules	Fatty Acyls	Fatty acids and conjugates	Adrenic acid;Norecasantalol;(8S,9S,10R,13R,14S,17S)-17-Ethyl-10,13-dimethyl-4,5,6,7,8,9,11,12,14,15,16,17-dodecahydro-3H-cyclopenta[a]phenanthrene;(1S,4S,9R,10S,13R,14R)-5,5,9,14-Tetramethyltetracyclo[11.2.1.01,10.04,9]hexadec-6-ene	2.55122e+07	2.39922e+07	2.04452e+07	3.65981e+07	3.75e+07	7.46578e+07	4.23456e+07	1.16687e+08	6.35898e+07	5.17063e+07	1.1295e+08	5.02073e+07	6.00901e+07	9.90726e+07	5.82396e+07	3.7293e+07	7.91861e+07	0.471	0.00366965	0.0270478	1.25515
NEG	NEG_353.1998_296.4851_1	353.2	296.485	Corynanthine	0.91922	C21H26N2O3	Alkaloids and derivatives	Yohimbine alkaloids	NA	2-Chlorooctadecanoic acid;Tanacetol A;Embelin	2.25675e+06	1.8495e+06	2.08279e+06	1.17048e+06	1.57225e+06	1.87183e+06	1.50911e+06	914736	2.78994e+06	3.23348e+06	715667	858490	1.01647e+06	4.46019e+06	1.87869e+06	1.75896e+06	1.99842e+06	0.8802	0.754386	0.868938	0.330178
NEG	NEG_157.1222_307.893_1	157.122	307.893	Pelargonic acid	0.918656	C9H18O2	Lipids and lipid-like molecules	Fatty Acyls	Fatty acids and conjugates	Pelargonic acid;1-Hydroxy-3-nonanone;3-(Hydroxymethyl)-2-octanone;4-Methyl-2-pentyl-1,3-dioxolane;2-Nonene-1,4-diol;Cyclooctane	8.68148e+07	4.16334e+07	9.72404e+07	8.59935e+07	8.62246e+07	4.40634e+07	7.46738e+07	3.9469e+07	7.21036e+07	4.50888e+07	5.32155e+07	5.1955e+07	8.27112e+07	8.71531e+07	6.77386e+07	7.38063e+07	6.16709e+07	1.1968	0.344794	0.564594	0.379462
POS	POS_444.3683_392.7688_1	444.368	392.769	12-Hydroxy-12-octadecanoylcarnitine	0.918591	C25H49NO5	Lipids and lipid-like molecules	Fatty Acyls	Fatty acid esters	12-Hydroxy-12-octadecanoylcarnitine	2.28062e+07	1.22697e+07	1.90905e+07	7.27683e+06	1.0263e+07	1.3525e+07	2.10373e+07	2.47335e+07	4.24206e+06	9.84151e+06	2.03263e+07	1.37728e+07	1.18547e+07	1.11984e+07	1.44456e+07	1.51812e+07	1.37099e+07	1.1073	0.573003	0.750092	0.58221
NEG	NEG_221.154_284.9219_1	221.154	284.922	2,5-Di-tert-butylhydroquinone	0.918565	C14H22O2	Benzenoids	Benzene and substituted derivatives	Phenylpropanes	Rishitin;Kobusone;Isokobusone;2,5-Di-tert-butylhydroquinone;Histamine;Betazole	6.50475e+06	6.50348e+06	8.0508e+06	6.73575e+06	6.8168e+06	7.34643e+06	5.70496e+06	5.3565e+06	6.83058e+06	6.61348e+06	5.62495e+06	1.00051e+07	5.73756e+06	6.40841e+06	6.73139e+06	6.809e+06	6.65379e+06	1.0233	0.675581	0.818001	0.134973
NEG	NEG_225.0985_68.6272_1	225.099	68.6272	beta-Alanyl-L-histidine	0.918216	C9H14N4O3	Organic acids and derivatives	Peptidomimetics	Hybrid peptides	Carnosine;Nimorazole;beta-Alanyl-L-histidine;1-Deoxy-D-glucitol;(2R,3R,4R)-Hexane-1,2,3,4,6-pentol	2.15707e+09	1.32693e+09	1.42225e+09	1.9481e+09	1.60449e+09	1.67099e+09	1.82935e+09	4.30421e+08	7.19037e+08	8.50865e+08	4.25876e+08	9.07035e+08	9.23359e+08	4.60677e+07	1.16156e+09	1.70845e+09	6.14666e+08	2.7795	0.0177123	0.0754602	1.56186
POS	POS_386.3263_375.3999_1	386.326	375.4	Pentadecanoylcarnitine	0.91821	C22H43NO4	Lipids and lipid-like molecules	Fatty Acyls	Fatty acid esters	Pentadecanoylcarnitine;4,4-Dimethyl-2-[3-carboxylatopropyl]-2-tridecyloxazolidine 3-oxide	2.82461e+07	1.8118e+07	3.85654e+07	1.67473e+07	6.01134e+07	1.47576e+07	1.7787e+07	3.38034e+07	9.39555e+06	1.96737e+07	1.77646e+07	3.92613e+07	1.40098e+07	2.09064e+07	2.49392e+07	2.77621e+07	2.21164e+07	1.2553	0.471466	0.673684	0.42057
POS	POS_280.1364_342.7281_1	280.136	342.728	2-Methyl-4'-(methylthio)-2-morpholinopropiophenone	0.918047	C15H21NO2S	Organic oxygen compounds	Organooxygen compounds	Carbonyl compounds	2-Methyl-4'-(methylthio)-2-morpholinopropiophenone;Fructosylvaline;N-[(2R,3R,4S,6R)-4,6-Dihydroxy-6-methyl-2-[(1R,2R)-1,2,3-trihydroxypropyl]oxan-3-yl]acetamide	1.38583e+07	2.58792e+06	10312.3	4.27212e+06	7773.08	3.84233e+06	1.1534e+07	502957	822448	1.02669e+06	410895	51909.7	1.32398e+06	9734.58	2.87581e+06	5.15896e+06	592658	8.7048	0.40925	0.622127	0.910736
NEG	NEG_347.0391_72.0515_1	347.039	72.0515	Cloxazolam, (R)-	0.917739	C17H14Cl2N2O2	Organoheterocyclic compounds	Benzodiazepines	1,4-benzodiazepines	Inosinic acid;Cloxazolam, (R)-;5-Hydroxy-2-[2-methyl-3-(trifluoromethyl)anilino]pyridine-3-carboxylic acid;Lonazolac;N-(4-Aminobutyl)-5-chloronaphthalene-2-sulfonamide;Quercetin;Tricetin;Morin;2',4',5,7,8-Pentahydroxyisoflavone;6-Hydroxyluteolin;5,6,7,3',4'-Pentahydroxyisoflavone;5,7,8,3',4'-Pentahydroxyisoflavone;8-Chloroinosine;2-(2-Nitroimidazol-1-yl)-N-(2,2,3,3,3-pentafluoropropyl)acetamide	3.60178e+08	5.04611e+08	3.7331e+08	3.21035e+08	3.98408e+08	3.79235e+08	4.58161e+08	2.23277e+08	2.27567e+08	2.10341e+08	5.1694e+07	3.05505e+08	2.78298e+08	2.63911e+08	3.11109e+08	3.99277e+08	2.22942e+08	1.7909	0.0243003	0.0949328	1.13275
POS	POS_139.123_217.7653_1	139.123	217.765	3,5,5-Trimethyl-2-cyclohexen-1-one	0.917694	C9H14O	Organic oxygen compounds	Organooxygen compounds	Carbonyl compounds	1-Phenylethylamine;Phenylethylamine;5-Ethyl-2-methylpyridine;2-Propylpyridine;2-Ethyl-5-methylpyridine;2,6-Dimethylaniline;2-Ethylaniline;2,3-Dimethylaniline;2,4,6-Trimethylpyridine;3-Ethylaniline;3,5-Dimethylaniline;4-Ethylaniline;4-Methylbenzylamine;(S)-(-)-alpha-Methylbenzylamine;Pyrroline;Butyronitrile	6.57597e+06	4.5077e+06	3.64037e+06	2.85132e+06	4.82804e+06	4.03687e+06	4.85287e+06	5.58704e+06	2.85519e+06	2.70347e+06	2.85154e+06	3.21354e+06	5.80427e+06	7.54213e+06	4.41788e+06	4.47045e+06	4.36531e+06	1.0241	0.701738	0.837384	0.158555
NEG	NEG_405.2639_268.7902_1	405.264	268.79	3-Oxocholic acid	0.917143	C24H38O5	Lipids and lipid-like molecules	Steroids and steroid derivatives	Bile acids, alcohols and derivatives	7-Ketodeoxycholic acid;3-Oxocholic acid;Alfaprostolum;trans-2-Tetradecenoylcarnitine;Myristoleoylcarnitine;Pebulate;Vernolate;Dihydrotestosterone propionate	188168	124481	390345	111428	448016	646417	4.42624e+06	676021	562525	641324	838159	149910	2.28632e+06	626052	865386	905013	825759	1.096	0.394752	0.609856	0.589349
POS	POS_338.3412_595.0173_1	338.341	595.017	13-Docosenamide	0.917049	C22H43NO	Lipids and lipid-like molecules	Fatty Acyls	Fatty amides	13-Docosenamide	1.73966e+08	2.06224e+08	3.00115e+08	3.37609e+08	4.84092e+08	1.97189e+08	1.874e+08	1.45189e+08	2.8479e+08	4.08095e+08	8.92324e+07	1.59133e+08	1.16357e+08	2.04766e+08	2.35297e+08	2.69513e+08	2.01081e+08	1.3403	0.182817	0.386121	0.666232
POS	POS_193.1699_357.5987_1	193.17	357.599	Trenbolone acetate	0.916768	C12H20N2	Organoheterocyclic compounds	Pyrrolidines	N-alkylpyrrolidines	Amiflamina;Hydroxypropylcellulose;Trenbolone acetate;1-Phenylcyclohexylamine;N-Cyclohexylaniline	2.09041e+07	2.98627e+07	1.9303e+07	2.10007e+07	2.29858e+07	1.88194e+07	2.33436e+07	2.28377e+07	2.51049e+07	2.67281e+07	2.80122e+07	2.05833e+07	2.26152e+07	2.468e+07	2.33415e+07	2.2317e+07	2.43659e+07	0.9159	0.21416	0.425714	0.307253
NEG	NEG_197.0196_248.3392_1	197.02	248.339	4,6-Dinitro-O-cresol	0.916694	C7H6N2O5	Benzenoids	Phenols	Nitrophenols	4,6-Dinitro-O-cresol;2,4-Dinitroanisole;Allyl isothiocyanate;3-Thiocyanato-1-propene;4-Methylthiazole;5-Methylthiazole;Thiiraneacetonitrile;2-Methylthiazole;Thiazine	1.82219e+06	867995	2.14379e+06	889751	1.948e+06	824736	738390	757374	826766	821650	741343	828745	1.03139e+06	1.11715e+06	1.09709e+06	1.31926e+06	874916	1.5079	0.121797	0.295903	0.637999
POS	POS_388.3056_290.5994_1	388.306	290.599	2-Hydroxymyristoylcarnitine	0.916619	C21H41NO5	Lipids and lipid-like molecules	Fatty Acyls	Fatty acid esters	2-Hydroxymyristoylcarnitine;3-Hydroxytetradecanoyl carnitine;Deoxyspergualin;Tresperimus;Glycerylmonooleate	1.53836e+07	7.09323e+06	2.21174e+07	5.12477e+06	1.08964e+07	1.64352e+07	2.39687e+07	3.42138e+07	3.41312e+06	8.447e+06	1.22909e+07	1.47735e+07	8.10387e+06	1.54484e+07	1.41221e+07	1.44313e+07	1.3813e+07	1.0448	0.7285	0.853429	0.537686
POS	POS_412.3057_287.3857_1	412.306	287.386	3-Hydroxyhexadecadienoylcarnitine	0.91621	C23H41NO5	Lipids and lipid-like molecules	Fatty Acyls	Fatty acid esters	3-Hydroxyhexadecadienoylcarnitine;Norcholic acid	1.28581e+06	439986	1.56514e+06	601316	1.15265e+06	2.79397e+06	2.27122e+06	6.50601e+06	129205	454645	1.3615e+06	1.74284e+06	678860	1.96853e+06	1.63941e+06	1.4443e+06	1.83451e+06	0.7873	0.762052	0.872457	0.751622
POS	POS_320.9748_44.8727_1	320.975	44.8727	Benzolamide	0.915021	C8H8N4O4S3	Benzenoids	Benzene and substituted derivatives	Benzenesulfonamides	NA	3.1323e+07	2.67401e+07	2.77525e+07	2.7322e+07	2.08042e+07	2.48177e+07	2.20648e+07	1.6489e+07	1.12094e+07	1.51677e+07	4.57315e+06	2.66254e+06	2.72326e+07	1.37816e+07	1.94243e+07	2.5832e+07	1.30166e+07	1.9846	0.0246385	0.0957229	1.2912
POS	POS_146.1175_66.6539_1	146.117	66.6539	Acetylcholine	0.912654	C7H16NO2	Organic nitrogen compounds	Organonitrogen compounds	Quaternary ammonium salts	4-Trimethylammoniobutanoic acid;2-Aminoheptanoic acid;[(3-Methylbutyl)amino]acetic acid;7-Aminoheptanoic acid;Methyl L-leucinate;N-Methyl-L-isoleucine;Isopentenyl acetate;1-Methoxy-3-methylene-2-pentanone;4-Methyl-5-hexanolide;Cyclohexanecarboxylic acid;Cyclohexyl formate;2,3-Heptanedione;3,4-Heptanedione;2-Heptenoic acid;Methyl 2E-hexenoate;Methyl (Z)-3-hexenoate;5-Methyl-2,3-hexanedione;Ethyl 4…	1.15332e+08	1.50724e+08	1.94063e+08	1.40565e+08	1.95045e+08	1.56041e+08	1.38445e+08	1.68657e+08	9.82198e+07	1.38701e+08	1.20463e+08	1.2515e+08	1.4457e+08	2.60498e+08	1.53319e+08	1.55745e+08	1.50894e+08	1.0321	0.666285	0.812154	0.201231
NEG	NEG_269.2483_543.3317_1	269.248	543.332	FA 17:0	0.91264	NA	NA	NA	NA	Heptadecanoic acid;15-Methylpalmitate;2-Methylhexadecanoic acid;1-Hexadecene;Germacrane	8.36975e+07	8.39301e+07	2.78735e+07	5.59145e+07	9.83523e+07	9.15311e+07	8.69043e+07	1.47552e+08	2.99521e+08	1.98508e+08	1.4e+08	9.17682e+06	9.09243e+07	1.32979e+08	1.1049e+08	7.54576e+07	1.45523e+08	0.5185	0.416484	0.628372	0.534561
POS	POS_249.0957_47.9622_1	249.096	47.9622	Pyrimethamine	0.912314	C12H13ClN4	Organoheterocyclic compounds	Diazines	Pyrimidines and pyrimidine derivatives	Carnosine;Nimorazole;beta-Alanyl-L-histidine	2.82918e+08	1.90211e+08	2.16307e+08	3.45644e+08	2.56555e+08	3.35209e+08	3.35613e+08	9.67143e+07	2.05114e+08	3.36318e+08	1.26491e+08	2.02601e+08	2.35864e+08	1.87745e+08	2.39522e+08	2.80351e+08	1.98692e+08	1.411	0.0543945	0.168621	0.791952
NEG	NEG_167.0199_53.4625_1	167.02	53.4625	Uric acid	0.911725	C5H4N4O3	Organoheterocyclic compounds	Imidazopyrimidines	Purines and purine derivatives	Uric acid;1H-Phosphole;Diethyl disulfide;2,3-Butanedithiol;1,2-Bis(methylthio)ethane;Methyl propyl disulfide;(±)-1,3-Butanedithiol;1,2-Butanedithiol;Bis(methylthio)methane;1,2-Propanedithiol;1,3-Propanedithiol;Ethyl methyl disulfide	8.39788e+06	3.87929e+06	5.29959e+06	4.99508e+06	7.23093e+06	1.12049e+06	3.86732e+06	2.68146e+07	1.28324e+07	2.60997e+07	5.739e+07	2.81169e+07	1.78997e+07	1.26803e+07	1.54732e+07	4.97008e+06	2.59762e+07	0.1913	0.00024459	0.00536216	1.96496
POS	POS_140.0682_77.7471_1	140.068	77.7471	5-Amino-2-methoxyphenol	0.91045	C7H9NO2	Benzenoids	Phenols	Methoxyphenols	L-Valine;N-Methyl-a-aminoisobutyric acid;5-Aminopentanoic acid;Norvaline;Amyl Nitrite;3-Amino-2,2-dimethylpropanoic acid;D-Valine;DL-Norvaline;Tert-Butyl carbamate;N-Methyl-4-aminobutyric acid	2.06336e+07	2.13578e+07	2.17039e+07	2.71515e+07	3.93319e+07	2.77964e+07	5.00452e+07	2.56265e+07	2.16232e+07	2.66899e+07	2.97747e+07	2.0404e+07	2.70596e+07	5.49048e+07	2.95788e+07	2.97172e+07	2.94404e+07	1.0094	0.960716	0.984233	0.257452
POS	POS_122.0965_574.5073_1	122.097	574.507	2,4,6-Trimethylpyridine	0.910373	C8H11N	Organoheterocyclic compounds	Pyridines and derivatives	Methylpyridines	1-Phenylethylamine;Phenylethylamine;5-Ethyl-2-methylpyridine;2-Propylpyridine;2-Ethyl-5-methylpyridine;2,6-Dimethylaniline;2-Ethylaniline;2,3-Dimethylaniline;2,4,6-Trimethylpyridine;3-Ethylaniline;3,5-Dimethylaniline;4-Ethylaniline;4-Methylbenzylamine;(S)-(-)-alpha-Methylbenzylamine;Styrene	4.37292e+07	1.10627e+08	1.10968e+08	7.17913e+07	4.90986e+07	1.89623e+07	4.75836e+07	4.12973e+07	1.17369e+08	1.19556e+08	5.82175e+07	9.59387e+07	4.60633e+07	4.86036e+07	6.99861e+07	6.468e+07	7.52921e+07	0.8591	0.49166	0.688405	0.470633
POS	POS_256.0967_160.5744_1	256.097	160.574	Ketorolac	0.910326	C15H13NO3	Organic oxygen compounds	Organooxygen compounds	Carbonyl compounds	Ketorolac;Amfenac;1-(1,3-Benzodioxol-5-ylcarbonyl)piperidine;2-(5-Methoxy-1H-indol-3-yl)ethyl acetate;Propionylcarnitine;Cystathionine sulfoxide	1.01418e+07	1.99971e+07	1.2052e+07	1.37323e+07	1.09727e+07	1.76577e+07	2.01195e+07	1.3303e+07	5.5243e+06	5.53503e+06	9.21873e+06	1.15964e+07	1.72811e+07	2.39593e+06	1.21091e+07	1.49533e+07	9.26492e+06	1.614	0.0577373	0.176395	0.963721
POS	POS_261.0367_42.0519_1	261.037	42.0519	Glucose 6-phosphate	0.910306	C6H13O9P	Organic oxygen compounds	Organooxygen compounds	Carbohydrates and carbohydrate conjugates	Fructose 6-phosphate;Galactose 1-phosphate;Fructose 1-phosphate;Mannose 6-phosphate;D-myo-Inositol 4-phosphate;Glucose 6-phosphate;Glucose 1-phosphate;myo-Inositol 6-phosphate;Beta-D-Fructose 6-phosphate;D-Tagatose 1-phosphate;D-Mannose 1-phosphate;(2R,3R,4S,5R)-2,3,4,5-Tetrahydroxy-6-oxohexyl dihydrogen phosphate;(3S,4R)-Ketose 1-phosphate;beta-D-Fructopyranose 1-phosphate;[(2R,3R,4S,5S)-3,4,5,6…	2.41871e+08	1.97075e+08	2.2995e+08	2.18225e+08	1.74434e+08	1.79052e+08	1.58751e+08	1.18741e+08	8.54032e+07	9.94257e+07	5.37065e+07	4.93693e+07	1.86261e+08	1.22089e+08	1.51025e+08	1.99908e+08	1.02142e+08	1.9572	0.00464634	0.0311055	1.25881
POS	POS_422.3263_345.0625_1	422.326	345.062	Gamma-linolenyl carnitine	0.910162	C25H43NO4	Lipids and lipid-like molecules	Fatty Acyls	Fatty acid esters	Gamma-linolenyl carnitine;Alpha-linolenyl carnitine;Androstane-3,17-diol dipropionate	1.31952e+07	2.2149e+07	2.34266e+07	9.09643e+06	4.75556e+07	1.53116e+07	2.42392e+07	1.11691e+07	5.55772e+06	8.59054e+06	6.93826e+06	9.80407e+06	8.39724e+06	2.25139e+07	1.62817e+07	2.21391e+07	1.04244e+07	2.1238	0.0172006	0.0737744	1.18046
POS	POS_283.1752_215.2715_1	283.175	215.271	Hexaethylene glycol	0.909947	C12H26O7	Organic oxygen compounds	Organooxygen compounds	Ethers	Hexaethylene glycol;Hexanoylcarnitine	2.66949e+06	2.77336e+06	5.21652e+06	2.47414e+06	2.32456e+06	2.91586e+06	3.39695e+06	2.28136e+06	2.25774e+06	3.33481e+06	2.04985e+06	2.19355e+06	2.04673e+06	2.3095e+06	2.73174e+06	3.11012e+06	2.35336e+06	1.3216	0.0594479	0.18015	0.608079
POS	POS_415.211_311.282_1	415.211	311.282	Niranthin	0.909673	C24H32O7	Lignans, neolignans and related compounds	Dibenzylbutane lignans	NA	Eplerenone;Trospium;N,N'-Dibenzhydrylethane-1,2-diamine;N'-[(6-Oxo-5-prop-2-enyl-1-cyclohexa-2,4-dienylidene)methyl]-2-[4-(phenylmethyl)-1-piperazinyl]acetohydrazide;Reduced ketanserin;4-(Methylnitrosamino)-1-(3-pyridyl)-1-butanone;4-Carbamimidoyl-L-phenylalanine;M-Amidinophenyl-3-alanine;4'-(Nitrosomethylamino)-1-(3-pyridyl)-1-butanone;(2S)-2-(Diaminomethylideneamino)-3-phenylpropanoic acid	6.12506e+08	4.96827e+08	3.36648e+08	3.03725e+08	1.28092e+08	3.73514e+08	1.40969e+08	2.57256e+08	2.36621e+08	1.61281e+08	3.31964e+08	1.8308e+08	2.00188e+08	3.22177e+08	2.91775e+08	3.41754e+08	2.41795e+08	1.4134	0.355019	0.574422	0.492455
POS	POS_232.1542_231.886_1	232.154	231.886	Aminophenazone	0.909208	C13H17N3O	Organoheterocyclic compounds	Azoles	Pyrazoles	Butyrylcarnitine;N-Cyano-N'-(1,1-dimethylpropyl)-N''-(3-pyridinyl)guanidine;2-Carboxy-5,7-dimethyl-4-octanolide;3,3'-Diaminobenzidine	1.95695e+08	4.5175e+08	2.32274e+08	4.093e+08	4.28029e+08	2.80152e+08	2.55327e+08	5.09867e+08	3.07739e+08	3.78618e+08	2.37881e+08	6.58415e+08	6.12076e+08	3.37621e+08	3.78196e+08	3.2179e+08	4.34602e+08	0.7404	0.157299	0.349335	0.657414
NEG	NEG_171.138_328.5037_1	171.138	328.504	Capric acid	0.909019	C10H20O2	Lipids and lipid-like molecules	Fatty Acyls	Fatty acids and conjugates	Capric acid;7-Hydroxy-3,7-dimethyloctanal;trans-p-Menthane-1,8-diol;(1R,2S,3S,4R)-p-Menthane-2,3-diol;p-Menthane-3,8-diol;(1S,3R,4R)-p-Menthane-1,3-diol;2,6-Dimethyl-7-octene-2,6-diol;Isovaleraldehyde;Prenol;3-Methyl-3-buten-1-ol;Pentanal;(S)-2-Methylbutanal;(±)-2-Methylbutanal;(E)-2-Penten-1-ol;1-Penten-3-ol;Isoprenyl alcohol;2-Pentanone;2-Methyl-2-buten-1-ol;xi-3-Methyl-3-buten-2-ol;2-Methyltet…	1.40418e+07	1.02715e+07	1.69471e+07	1.57263e+07	1.92816e+07	1.06637e+07	1.47297e+07	1.21552e+07	2.39611e+07	1.46942e+07	1.19828e+07	1.39674e+07	2.02394e+07	1.88271e+07	1.55349e+07	1.45231e+07	1.65467e+07	0.8777	0.381627	0.599013	0.48869
NEG	NEG_233.1541_366.098_1	233.154	366.098	Isocurcumenol	0.907481	C15H22O2	Lipids and lipid-like molecules	Prenol lipids	Sesquiterpenoids	Valerenic acid;4,10-Longipinanedione;(4alpha,5alpha)-11-Eremophilene-2,9-dione;alpha-Rotunol;Procurcumenol;(1alpha,4beta,5beta)-4-Hydroxy-7(11),10(14)-guaiadien-8-one;Isocurcumenol;7,9-Illudadiene-3,14-diol;2,7(14)-Illudadiene-10,15-diol;Sugeonol;Polygodial;Guanethidine;Congressane	8.72987e+06	9.16332e+06	9.1439e+06	9.65655e+06	8.85605e+06	9.66001e+06	8.31303e+06	8.56805e+06	9.30036e+06	9.384e+06	8.96376e+06	1.00421e+07	8.67753e+06	8.59503e+06	9.07526e+06	9.07468e+06	9.07584e+06	0.9999	0.99777	0.998771	0.0495534
NEG	NEG_857.5165_463.7324_1	857.517	463.732	PI(16:0/20:4(5Z,8Z,11Z,14Z))	0.907072	C45H79O13P	Lipids and lipid-like molecules	Glycerophospholipids	Glycerophosphoinositols	PI(16:0/20:4(5Z,8Z,11Z,14Z));PI(16:0/20:4(8Z,11Z,14Z,17Z));PI(18:1(11Z)/18:3(6Z,9Z,12Z));PI(18:1(11Z)/18:3(9Z,12Z,15Z));PI(18:1(9Z)/18:3(6Z,9Z,12Z));PI(18:1(9Z)/18:3(9Z,12Z,15Z));PI(18:2(9Z,12Z)/18:2(9Z,12Z));PI(18:3(6Z,9Z,12Z)/18:1(11Z));PI(18:3(6Z,9Z,12Z)/18:1(9Z));PI(18:3(9Z,12Z,15Z)/18:1(11Z));PI(18:3(9Z,12Z,15Z)/18:1(9Z));PI(20:4(5Z,8Z,11Z,14Z)/16:0);PI(20:4(8Z,11Z,14Z,17Z)/16:0);Phosphatidy…	2.34129e+06	3.15689e+06	2.96627e+06	3.95896e+06	8.51523e+06	3.50652e+06	3.79635e+06	7.30579e+06	1.08791e+07	1.46386e+07	1.32373e+07	9.02952e+06	4.90209e+06	2.36265e+07	7.99003e+06	4.0345e+06	1.19456e+07	0.3377	0.00115567	0.0135888	1.50577
NEG	NEG_769.5008_469.1319_1	769.501	469.132	PG(16:0/20:4(5Z,8Z,11Z,14Z))	0.90685	C42H75O10P	Lipids and lipid-like molecules	Glycerophospholipids	Glycerophosphoglycerols	PG(16:0/20:4(5Z,8Z,11Z,14Z));PG(16:1(9Z)/20:3(5Z,8Z,11Z));PG(16:1(9Z)/20:3(8Z,11Z,14Z));PG(18:1(11Z)/18:3(6Z,9Z,12Z));PG(18:1(11Z)/18:3(9Z,12Z,15Z));PG(18:1(9Z)/18:3(6Z,9Z,12Z));PG(18:1(9Z)/18:3(9Z,12Z,15Z));PG(18:2(9Z,12Z)/18:2(9Z,12Z));PG(18:3(6Z,9Z,12Z)/18:1(11Z));PG(18:3(6Z,9Z,12Z)/18:1(9Z));PG(18:3(9Z,12Z,15Z)/18:1(11Z));PG(18:3(9Z,12Z,15Z)/18:1(9Z));Actinonin	1.05793e+07	1.60785e+07	1.00786e+07	1.19116e+07	1.23187e+07	2.65618e+07	2.4857e+07	4.26113e+07	2.23206e+06	1.23953e+07	3.07034e+07	2.14848e+07	2.30697e+07	3.40552e+07	1.99241e+07	1.60551e+07	2.37931e+07	0.6748	0.660463	0.807533	0.641809
POS	POS_152.0567_155.9839_1	152.057	155.984	Guanine	0.906502	C5H5N5O	Organoheterocyclic compounds	Imidazopyrimidines	Purines and purine derivatives	Guanine;2-Hydroxyadenine;8-Hydroxyadenine;8-Oxo-7,8-dihydrodeoxyguanine;(S)-2-Amino-4-methylsulfanyl-butane-1-thiol;Malic acid;D-Malic acid;Velcorin;3,3-Dimethyl-1,2-dithiolane;Tetrahydro-2-methyl-2-thiophenethiol;Tetrahydro-2-methyl-3-thiophenethiol;Diglycolic acid	932390	831349	1.04908e+06	1.32161e+06	884711	3.70466e+06	1.82151e+06	2.7991e+06	1.07347e+06	1.94246e+06	2.18428e+07	2.73272e+06	2.06832e+06	3.43092e+06	3.31679e+06	1.50647e+06	5.12711e+06	0.2938	0.0664245	0.195368	1.26777
POS	POS_398.3261_359.371_1	398.326	359.371	trans-Hexadec-2-enoyl carnitine	0.905589	C23H43NO4	Lipids and lipid-like molecules	Fatty Acyls	Fatty acid esters	trans-Hexadec-2-enoyl carnitine;9-Hexadecenoylcarnitine;Hexadecenoylcarnitine	2.11946e+08	1.55054e+08	2.64023e+08	1.571e+08	7.85429e+08	2.73396e+08	3.47352e+08	3.13936e+08	7.66653e+07	1.36654e+08	6.35456e+07	2.94112e+08	9.15882e+07	3.2308e+08	2.49563e+08	3.13471e+08	1.85654e+08	1.6885	0.119364	0.291886	0.876489
POS	POS_482.3607_387.3371_1	482.361	387.337	1-O-Hexadecyl-sn-glycero-3-phosphocholine	0.904305	C24H52NO6P	Lipids and lipid-like molecules	Glycerophospholipids	Glycerophosphocholines	1-O-Hexadecyl-sn-glycero-3-phosphocholine	6.79437e+07	5.32394e+07	6.92389e+07	5.62837e+07	3.21921e+07	1.33047e+08	6.71705e+07	1.08946e+08	2.42432e+07	3.77368e+07	6.61433e+07	5.06904e+07	4.39221e+07	5.09201e+07	6.15513e+07	6.84451e+07	5.46575e+07	1.2523	0.329806	0.552137	0.639468
POS	POS_453.1673_311.321_1	453.167	311.321	Avizafone	0.903755	C22H27ClN4O3	Organic acids and derivatives	Carboxylic acids and derivatives	Amino acids, peptides, and analogues	Melleolide M;Avizafone;Eplerenone	3.43119e+07	2.90158e+07	1.48627e+07	1.29825e+07	4.44846e+06	1.39673e+07	5.45547e+06	8.58957e+06	6.88878e+06	4.09089e+06	1.23287e+07	6.07327e+06	7.54552e+06	1.20971e+07	1.23327e+07	1.64349e+07	8.23055e+06	1.9968	0.140627	0.325086	0.854127
POS	POS_291.1297_43.016_1	291.13	43.016	Argininosuccinic acid	0.903753	C10H18N4O6	Organic acids and derivatives	Carboxylic acids and derivatives	Amino acids, peptides, and analogues	Argininosuccinic acid;N2-(3-Hydroxysuccinoyl)arginine;N2-(3-Carboxy-2-hydroxy-1-oxopropyl)arginine;4-Bis(2-hydroxyethyl)amino-L-phenylalanine	1.95301e+06	1.70153e+06	3.43461e+06	2.85233e+06	2.21501e+06	2.15564e+06	2.7794e+06	1.37441e+07	3.16129e+06	2.58306e+06	2.5431e+07	1.39958e+07	5.59072e+06	1.434e+07	6.85267e+06	2.44165e+06	1.12637e+07	0.2168	0.00744092	0.0418551	1.64718
POS	POS_430.3166_265.106_1	430.317	265.106	Hexadecanedioic acid mono-L-carnitine ester	0.90284	C23H43NO6	Lipids and lipid-like molecules	Fatty Acyls	Fatty acid esters	Hexadecanedioic acid mono-L-carnitine ester	1.17375e+06	331566	1.69975e+06	831958	843004	715038	1.90616e+07	1.35209e+06	327049	665849	354014	493800	296537	497384	2.04595e+06	3.52238e+06	569531	6.1847	0.104583	0.268178	1.17526
POS	POS_192.1019_102.5207_1	192.102	102.521	Tofisopam	0.901944	C22H26N2O4	Organoheterocyclic compounds	Benzodiazepines	NA	5-Methoxytryptophol;(E)-5-(3,4,5,6-Tetrahydro-3-pyridylidenemethyl)-2-furanmethanol	4.2739e+06	4.62531e+06	6.86351e+06	4.39472e+06	4.71317e+06	4.57942e+06	6.66734e+06	9.52376e+06	4.52419e+06	4.23021e+06	5.16068e+06	1.11695e+07	9.91359e+06	2.31764e+06	5.92549e+06	5.15962e+06	6.69136e+06	0.7711	0.539579	0.72554	0.316902
NEG	NEG_117.018_56.6888_1	117.018	56.6888	Succinic acid	0.901475	C4H6O4	Organic acids and derivatives	Carboxylic acids and derivatives	Dicarboxylic acids and derivatives	NA	2.05758e+08	1.58497e+08	1.01589e+08	1.31746e+08	1.26771e+08	2.38693e+06	6.70465e+07	9.50482e+06	5.40472e+07	5.30696e+07	1.39595e+07	3.95721e+07	1.7027e+07	1.08468e+07	7.08444e+07	1.13399e+08	2.82896e+07	4.0085	0.109289	0.275641	1.22323
NEG	NEG_370.9777_40.3913_1	370.978	40.3913	2-Phospho-D-glyceric acid	0.901045	C3H7O7P	Organic oxygen compounds	Organooxygen compounds	Carbohydrates and carbohydrate conjugates	2-Phosphoglyceric acid;3-Phosphoglyceric acid;2-Phospho-D-glyceric acid;Diethyldithiophosphate	1.30743e+06	285998	1.47616e+07	139013	1.0505e+07	1.78984e+08	2.9533e+08	2.3376e+07	159455	2.42275e+07	2.75326e+07	583454	6.75223e+07	2.50625e+08	6.39528e+07	7.16162e+07	5.62895e+07	1.2723	0.707342	0.8408	0.670696
POS	POS_415.2112_324.7147_1	415.211	324.715	N'-[(6-Oxo-5-prop-2-enyl-1-cyclohexa-2,4-dienylidene)methyl]-2-[4-(phenylmethyl)-1-piperazinyl]acetohydrazide	0.900552	C23H28N4O2	Organoheterocyclic compounds	Diazinanes	Piperazines	Eplerenone;Trospium;N,N'-Dibenzhydrylethane-1,2-diamine;N'-[(6-Oxo-5-prop-2-enyl-1-cyclohexa-2,4-dienylidene)methyl]-2-[4-(phenylmethyl)-1-piperazinyl]acetohydrazide;Reduced ketanserin;4-(Methylnitrosamino)-1-(3-pyridyl)-1-butanone;4-Carbamimidoyl-L-phenylalanine;M-Amidinophenyl-3-alanine;4'-(Nitrosomethylamino)-1-(3-pyridyl)-1-butanone;(2S)-2-(Diaminomethylideneamino)-3-phenylpropanoic acid	4.46852e+08	2.09307e+08	1.21352e+08	1.22577e+08	3.32067e+07	1.25959e+08	1.30887e+08	7.31283e+07	6.798e+07	5.35504e+07	1.21178e+08	6.30323e+07	7.06873e+07	1.28062e+08	1.26269e+08	1.7002e+08	8.25169e+07	2.0604	0.133618	0.315279	0.876182
NEG	NEG_205.159_390.5315_1	205.159	390.532	4-Octylphenol	0.899817	C14H22O	Benzenoids	Phenols	1-hydroxy-2-unsubstituted benzenoids	4-Octylphenol;Octylphenol	5.66934e+07	5.97598e+07	5.61595e+07	6.02647e+07	5.48784e+07	5.66967e+07	5.24645e+07	5.37456e+07	5.67986e+07	5.87817e+07	5.48064e+07	5.41273e+07	5.57147e+07	5.86016e+07	5.63923e+07	5.67024e+07	5.60823e+07	1.0111	0.649385	0.799508	0.0918191
NEG	NEG_243.1961_299.7854_1	243.196	299.785	Xylometazoline	0.899427	C16H24N2	Benzenoids	Benzene and substituted derivatives	Phenylpropanes	NA	4.14148e+06	3.19153e+06	4.91574e+06	4.50051e+06	3.48773e+06	4.77303e+06	4.0555e+06	3.85065e+06	3.35387e+06	3.55267e+06	3.65728e+06	1.85839e+07	4.19851e+06	4.377e+06	5.04567e+06	4.15222e+06	5.93913e+06	0.6991	0.541168	0.726616	0.276814
POS	POS_328.2231_197.3277_1	328.223	197.328	Norelgestromin	0.898475	C21H29NO2	Lipids and lipid-like molecules	Steroids and steroid derivatives	Estrane steroids	Amafolone;Cetamolol;Pamatolol	9.06481e+06	1.46789e+07	1.05775e+07	8.85147e+06	6.44178e+06	9.48996e+06	6.01993e+06	1.50021e+06	3.69783e+06	3.49071e+06	1.09611e+06	2.23576e+06	1.00424e+06	413839	5.61165e+06	9.30348e+06	1.91981e+06	4.846	0.000554291	0.0088347	2.03495
NEG	NEG_277.1805_320.9427_1	277.181	320.943	Triprolidine	0.897786	C19H22N2	Benzenoids	Benzene and substituted derivatives	Styrenes	3-(3,5-Di-tert-butyl-4-hydroxyphenyl)propionic acid;Zerumbone;2,6-Di-tert-butyl-4-methylene-2,5-cyclohexadienone;Germacrone	3.44417e+07	3.27719e+07	3.47331e+07	3.74531e+07	3.20928e+07	3.47735e+07	3.13217e+07	3.1343e+07	3.18363e+07	3.45217e+07	3.20433e+07	3.67432e+07	3.28055e+07	3.02519e+07	3.33666e+07	3.39411e+07	3.27921e+07	1.035	0.321575	0.542718	0.175814
POS	POS_254.1361_202.999_1	254.136	202.999	Ethacridine	0.896593	C15H15N3O	Organoheterocyclic compounds	Quinolines and derivatives	Benzoquinolines	Butyrylcarnitine;N-Cyano-N'-(1,1-dimethylpropyl)-N''-(3-pyridinyl)guanidine;S-aminomethyldihydrolipoamide	1.75961e+07	1.19081e+07	6.11807e+06	1.41534e+07	9.40809e+06	6.17415e+06	6.9725e+06	1.13093e+07	8.31944e+06	9.17181e+06	1.91221e+07	1.90166e+07	1.55072e+07	8.16818e+06	1.16389e+07	1.03329e+07	1.2945e+07	0.7982	0.281186	0.503967	0.455346
POS	POS_120.081_213.7262_1	120.081	213.726	Indoline	0.894947	C8H9N	Organoheterocyclic compounds	Indoles and derivatives	Indolines	Indoline;Isoindoline	2.50028e+07	5.80062e+07	5.68938e+07	5.78617e+07	2.08223e+07	6.73133e+07	6.5855e+07	6.00908e+07	5.36493e+07	3.74297e+07	6.21389e+07	5.46483e+07	1.83141e+07	6.65463e+07	5.03266e+07	5.02507e+07	5.04025e+07	0.997	0.944643	0.977133	0.438032
POS	POS_279.0933_286.1962_1	279.093	286.196	Sulfamethazine	0.894672	C12H14N4O2S	Benzenoids	Benzene and substituted derivatives	Benzenesulfonamides	Sulfamethazine;(2-Chlorophenyl)diphenylmethane;Sulfisomidine;1-(beta-D-Ribofuranosyl)-1,4-dihydronicotinamide;3-Methylthymidine;Edoxudine	248919	221703	358535	279985	295283	276747	264506	286734	222588	542125	256786	255485	4.04922e+06	267818	559031	277954	840108	0.3309	0.315261	0.536455	0.91543
POS	POS_742.5733_476.202_1	742.573	476.202	PC(16:1(9Z)/P-18:1(9Z))	0.894629	C42H80NO7P	Lipids and lipid-like molecules	Glycerophospholipids	Glycerophosphocholines	PC(16:1(9Z)/P-18:1(11Z));PC(16:1(9Z)/P-18:1(9Z));PC(18:2(9Z,12Z)/P-16:0);PC(P-16:0/18:2(9Z,12Z));PC(P-18:1(11Z)/16:1(9Z));PC(P-18:1(9Z)/16:1(9Z));PC(O-34:3)	1.26661e+08	3.22616e+08	3.29179e+08	3.02129e+08	2.21855e+08	3.61721e+08	2.94527e+08	3.8368e+08	1.68192e+09	4.93766e+08	4.29657e+08	3.85358e+08	2.7989e+08	4.63325e+08	4.3402e+08	2.79812e+08	5.88228e+08	0.4757	0.0384836	0.131127	1.01816
POS	POS_241.1545_84.9367_1	241.154	84.9367	Budralazine	0.89429	C14H16N4	Organoheterocyclic compounds	Diazanaphthalenes	Benzodiazines	Pirbuterol;Zerumbone;2,6-Di-tert-butyl-4-methylene-2,5-cyclohexadienone;Germacrone;Cerulenin;Nicoboxil;Rimiterol;Bufexamac;N-acetyl homoveratrylamine;Trimethyltyrosine	3.02238e+07	1.5972e+07	1.58591e+07	2.48077e+07	5.67694e+06	1.20976e+07	1.69563e+07	1.03168e+08	3.65384e+07	2.63642e+07	2.06584e+08	1.3145e+08	5.48848e+07	1.85115e+07	4.99354e+07	1.73705e+07	8.25002e+07	0.2106	0.00661752	0.0387684	1.61588
POS	POS_156.042_48.4258_1	156.042	48.4258	Mechlorethamine	0.893365	C5H11Cl2N	Organic nitrogen compounds	Organonitrogen compounds	Nitrogen mustard compounds	4-Hydroxybenzeneacetonitrile;2-Methyl-4,5-benzoxazole;(±)-2-Hydroxy-2-phenylacetonitrile;5-Hydroxyindole;1,3-Dihydro-(2H)-indol-2-one;Fluciclovine;1H-Indol-2-ol;Isoindolin-1-one;p-Tolyl isocyanate;L-Valine;N-Methyl-a-aminoisobutyric acid;5-Aminopentanoic acid;Norvaline;Amyl Nitrite;3-Amino-2,2-dimethylpropanoic acid;D-Valine;DL-Norvaline;Tert-Butyl carbamate;N-Methyl-4-aminobutyric acid;Fosfomyci…	6.37546e+08	6.17734e+08	5.71597e+08	7.72771e+08	8.36945e+08	5.86027e+08	1.00012e+09	4.56511e+08	5.8043e+08	4.57956e+08	5.51534e+08	4.85948e+08	5.45739e+08	8.25406e+08	6.3759e+08	7.17534e+08	5.57646e+08	1.2867	0.042535	0.141311	0.654254
NEG	NEG_835.5322_484.9428_1	835.532	484.943	PI(18:1(11Z)/16:0)	0.892706	C43H81O13P	Lipids and lipid-like molecules	Glycerophospholipids	Glycerophosphoinositols	PI(16:0/18:1(11Z));PI(16:0/18:1(9Z));PI(16:1(9Z)/18:0);PI(18:0/16:1(9Z));PI(18:1(11Z)/16:0);PI(18:1(9Z)/16:0);Simvastatin;(1R,3S,7R,8R,8As)-8-{2-[(2R,4S)-4-hydroxy-6-oxooxan-2-yl]ethyl}-3,7-dimethyl-1,2,3,7,8,8a-hexahydronaphthalen-1-yl 2,2-dimethylbutanoate	1.73158e+07	1.99225e+07	2.08454e+07	2.14621e+07	4.79672e+07	2.39742e+07	3.21658e+07	5.10456e+07	4.16213e+07	3.55567e+07	4.03884e+07	3.1865e+07	4.91714e+07	1.44614e+08	4.12797e+07	2.62361e+07	5.63233e+07	0.4658	0.0134561	0.0623642	1.10764
POS	POS_253.0082_44.0959_1	253.008	44.0959	6,7-Dinitro-1,4-dihydroquinoxaline-2,3-dione	0.889654	C8H4N4O6	Organoheterocyclic compounds	Diazanaphthalenes	Benzodiazines	D-Ribulose 5-phosphate;Xylulose 5-phosphate;Ribose 1-phosphate;D-Ribose 5-phosphate;D-Xylulose 1-phosphate;7-Hydroxy-4-(trifluoromethyl)coumarin;D-Ribose 1-phosphate;Demeton-S-methyl;Ribose-5-phosphate;[(3R)-3,4,5-Trihydroxy-2-oxopentyl] dihydrogen phosphate;fluorobenzoylpropionic acid	5.23874e+06	5.31602e+06	4.10434e+06	5.84427e+06	6.47763e+06	4.4934e+06	5.21054e+06	1.15997e+07	6.46843e+06	9.43153e+06	3.28382e+07	1.63316e+07	7.82141e+06	1.27983e+07	9.56958e+06	5.24071e+06	1.38985e+07	0.3771	0.0052111	0.0335655	1.36448
NEG	NEG_859.532_470.9062_1	859.532	470.906	PI(16:0/20:3(5Z,8Z,11Z))	0.889044	C45H81O13P	Lipids and lipid-like molecules	Glycerophospholipids	Glycerophosphoinositols	PI(16:0/20:3(5Z,8Z,11Z));PI(16:0/20:3(8Z,11Z,14Z));PI(18:0/18:3(6Z,9Z,12Z));PI(18:0/18:3(9Z,12Z,15Z));PI(18:1(11Z)/18:2(9Z,12Z));PI(18:1(9Z)/18:2(9Z,12Z));PI(18:2(9Z,12Z)/18:1(11Z));PI(18:2(9Z,12Z)/18:1(9Z));PI(18:3(6Z,9Z,12Z)/18:0);PI(18:3(9Z,12Z,15Z)/18:0);PI(20:3(5Z,8Z,11Z)/16:0);PI(20:3(8Z,11Z,14Z)/16:0);PG(18:0/22:5(4Z,7Z,10Z,13Z,16Z));PG(18:0/22:5(7Z,10Z,13Z,16Z,19Z));PG(18:1(11Z)/22:4(7Z,1…	1.49887e+07	2.21396e+07	1.83833e+07	2.72236e+07	2.66899e+07	1.40889e+07	2.3671e+07	3.07047e+07	3.18398e+07	4.44019e+07	5.71222e+07	2.95919e+07	1.34601e+07	7.86561e+07	3.09258e+07	2.10264e+07	4.08252e+07	0.515	0.0414783	0.138958	0.977519
POS	POS_212.0198_274.6447_1	212.02	274.645	Chloramphenicol succinate	0.888821	C15H16Cl2N2O8	Benzenoids	Benzene and substituted derivatives	Nitrobenzenes	NA	1.05253e+07	1.1266e+07	1.11059e+07	1.1608e+07	1.05138e+07	1.06584e+07	9.90481e+06	9.27147e+06	1.01853e+07	1.08925e+07	1.05332e+07	1.14496e+07	1.01762e+07	1.03619e+07	1.06037e+07	1.07975e+07	1.041e+07	1.0372	0.266112	0.487804	0.180938
NEG	NEG_447.1333_258.8325_1	447.133	258.833	Aromadendrin 4'-methyl ether 7-rhamnoside	0.888775	C22H24O10	Phenylpropanoids and polyketides	Flavonoids	Flavonoid glycosides	Isosakuranin;7-Hydroxy-8-O-methylaloin B;Puddumin A;Chalconosakuranetin;Aromadendrin 4'-methyl ether 7-rhamnoside;Piperenol C;Dicaffeoylputrescine;Elenolide;Sinapic acid;cis-Sinapic acid;5-(3',4',5'-Trihydroxyphenyl)-gamma-valerolactone;2-Oxo-2-(3,4,5-trimethoxyphenyl)acetaldehyde;Trinexapac;3,3',4',5,6,8-Hexamethoxyflavone;3,3',4',5,7,8-Hexamethoxyflavone;Chrysaloin;Rafabegron;Setipiprant;Irigen…	2.67224e+06	3.01307e+06	2.30356e+06	2.97292e+06	504341	2.76599e+06	462835	516679	753545	823493	1.88155e+06	1.41351e+06	1.38324e+06	2.30682e+06	1.69813e+06	2.09928e+06	1.29698e+06	1.6186	0.356546	0.575739	0.56241
POS	POS_634.4519_406.4191_1	634.452	406.419	Nonoxynol-9	0.888003	C33H60O10	Organic oxygen compounds	Organooxygen compounds	Ethers	Nonoxynol-9	1.23463e+06	1.18954e+06	167827	215827	26243.2	555866	114885	3.04526e+06	1.73826e+06	1.24157e+06	71813.2	13429.9	305946	594387	751107	500688	1.00152e+06	0.4999	0.691085	0.829551	0.673896
NEG	NEG_199.1695_295.0132_1	199.17	295.013	FA 12:0	0.887843	NA	NA	NA	NA	Dodecanoic acid;4-Methylpentanal;Hexanal;3-Hexen-1-ol;2-Hexen-1-ol;2-Ethylbutanal;(E)-4-Hexen-1-ol;1-Hexen-3-ol;2-Methylpentanal;n-Butyl vinyl ether	4.91538e+06	1.77562e+07	5.10993e+06	3.485e+06	9.12665e+06	1.61364e+06	5.30197e+06	2.8516e+06	2.25532e+06	3.48064e+06	191799	4.42777e+06	2.11573e+06	2.4889e+06	4.65147e+06	6.7584e+06	2.54454e+06	2.656	0.0618871	0.185708	1.25802
POS	POS_369.2496_52.2112_1	369.25	52.2112	Cutamesine	0.887416	C23H32N2O2	Benzenoids	Benzene and substituted derivatives	Phenylpropylamines	Sphingosine 1-phosphate (d16:1-P);N-(3-acetamidopropyl)pyrrolidin-2-one;1-Hydroxy-2,2,5,5-tetramethyl-2,5-dihydro-1h-pyrrole-3-carboxamide;2,2,3,3-Tetramethylcyclopropanecarbonylurea;Apronal	2.40898e+07	2.37663e+07	3.66699e+07	2.66163e+07	6.6524e+06	1.72195e+07	1.21732e+07	1.09618e+08	1.05133e+07	1.50784e+07	1.31754e+08	1.20902e+08	3.18413e+07	1.92351e+08	5.42318e+07	2.10268e+07	8.74369e+07	0.2405	0.0527813	0.165088	1.3598
NEG	NEG_325.1838_299.0724_1	325.184	299.072	Dodecyl benzenesulfonate	0.887118	C18H30O3S	Benzenoids	Benzene and substituted derivatives	Benzenesulfonic acids and derivatives	Acitretin;(17R)-17-Ethynyl-11-methoxy-13-methyl-7,8,9,11,12,14,15,16-octahydro-6H-cyclopenta[a]phenanthrene-3,17-diol;9-cis Acitretin;Docebenone;Buparvaquone;Dodecyl benzenesulfonate	3.07514e+07	2.76861e+07	3.66318e+07	2.79289e+07	2.62e+07	3.54376e+07	3.60669e+07	3.15339e+07	3.6447e+07	5.35326e+07	2.12273e+07	3.33974e+07	2.96764e+07	4.77377e+07	3.38754e+07	3.1529e+07	3.62218e+07	0.8704	0.425493	0.636028	0.398196
POS	POS_311.2063_228.1183_1	311.206	228.118	Testosterone-d3	0.886956	C19H28O2	Lipids and lipid-like molecules	Steroids and steroid derivatives	Androstane steroids	Bupivacaine;Levobupivacaine;N-Acetyl-3-hydroxyprocainamide	452076	199478	887073	1.15456e+06	481115	244789	5.34923e+06	796488	817898	99267.1	406989	17018.9	268119	933481	864827	1.25262e+06	477037	2.6258	0.22354	0.437168	0.992437
POS	POS_175.1189_49.0502_1	175.119	49.0502	DL-Arginine	0.886426	C6H14N4O2	Organic acids and derivatives	Carboxylic acids and derivatives	Amino acids, peptides, and analogues	L-Arginine;Adipic dihydrazide;DL-Arginine	9.10417e+07	6.87127e+07	9.56481e+07	8.16657e+07	5.32939e+07	6.78501e+07	7.53236e+07	1.81078e+08	7.8879e+07	7.50059e+07	2.03115e+08	1.44638e+08	1.27611e+08	1.4941e+08	1.06662e+08	7.62194e+07	1.37105e+08	0.5559	0.00899583	0.0475829	1.0342
POS	POS_156.042_61.6476_1	156.042	61.6476	2,4-Dihydroxy-nitrophenol	0.886395	C6H5NO4	Benzenoids	Phenols	Nitrophenols	4-Hydroxybenzeneacetonitrile;2-Methyl-4,5-benzoxazole;(±)-2-Hydroxy-2-phenylacetonitrile;5-Hydroxyindole;1,3-Dihydro-(2H)-indol-2-one;Fluciclovine;1H-Indol-2-ol;Isoindolin-1-one;p-Tolyl isocyanate;L-Valine;N-Methyl-a-aminoisobutyric acid;5-Aminopentanoic acid;Norvaline;Amyl Nitrite;3-Amino-2,2-dimethylpropanoic acid;D-Valine;DL-Norvaline;Tert-Butyl carbamate;N-Methyl-4-aminobutyric acid;Fosfomyci…	1.2988e+08	1.75148e+08	2.01147e+08	2.81308e+08	3.38994e+08	2.13146e+08	3.7689e+08	1.20452e+08	1.41441e+08	1.40128e+08	1.23214e+08	9.73022e+07	1.30288e+08	2.34682e+08	1.93144e+08	2.45216e+08	1.41072e+08	1.7382	0.0122656	0.0584008	1.00394
NEG	NEG_229.0112_43.1843_1	229.011	43.1843	D-Ribose 5-phosphate	0.886236	C5H11O8P	Organic oxygen compounds	Organooxygen compounds	Carbohydrates and carbohydrate conjugates	D-Ribulose 5-phosphate;Xylulose 5-phosphate;Ribose 1-phosphate;D-Ribose 5-phosphate;D-Xylulose 1-phosphate;7-Hydroxy-4-(trifluoromethyl)coumarin;D-Ribose 1-phosphate;Demeton-S-methyl;Ribose-5-phosphate;[(3R)-3,4,5-Trihydroxy-2-oxopentyl] dihydrogen phosphate;D-Glucuronic acid;Galacturonic acid;Iduronic acid;Pectic acid;3-Dehydro-L-gulonate;6-(Hydroxymethyl)-2,4(1H,3H)-pteridinedione;(2R,3R,4R,5S,…	1.37997e+08	1.28376e+08	1.17902e+08	1.34566e+08	1.5646e+08	9.55746e+07	8.28001e+07	1.58691e+08	1.25273e+08	1.25485e+08	3.7448e+08	1.90516e+08	1.20197e+08	1.4158e+08	1.49278e+08	1.21954e+08	1.76603e+08	0.6906	0.107221	0.272376	0.714393
POS	POS_240.1018_230.7694_1	240.102	230.769	Pentanochlor	0.883946	C13H18ClNO	Benzenoids	Benzene and substituted derivatives	Halobenzenes	N-Ornithyl-L-taurine;2,3-Bis(4-hydroxyphenyl)propionitrile;N-Hydroxy-2-acetamidofluorene;Glutethimide;N-desisopropylpropranolol;Propionic acid, 2-methyl-2-((piperidinomethyl)thio)-;Capryloylglycine;N-(5-Methyl-3-oxohexyl)alanine;N-Acetylaminooctanoic acid;1-Hydroxy-2,2,5,5-tetramethylpyrrolidine-3-carboxylic acid methyl ester;L-Cystathionine;Allocystathionine;Phenindione;1-Methylanthraquinone;4-P…	9.99795e+06	1.60943e+07	1.951e+07	7.23452e+06	8.70309e+06	2.04014e+07	1.61252e+07	1.82298e+07	3.14037e+06	9.2591e+06	1.0811e+07	1.04424e+07	2.06985e+07	262083	1.22078e+07	1.40095e+07	1.04062e+07	1.3463	0.244344	0.463232	0.848019
POS	POS_194.1176_208.9444_1	194.118	208.944	2-Methyl-N-(4-Methylphenyl)alanine	0.883877	C11H15NO2	Organic acids and derivatives	Carboxylic acids and derivatives	Amino acids, peptides, and analogues	2-Isopropylphenyl methylcarbamate;Methoxyphedrine;3-Hydroxy-3-phenylpentanamide;5,6-Dihydroxy-2-methylaminotetralin;4-(Butylamino)benzoic acid;Butyl 4-aminobenzoate;Isobutamben;3,4-Methylenedioxymethamphetamine;2-Methyl-N-(4-Methylphenyl)alanine;2-(Phenylethenyl)-1,3-dioxolane;3-(4-Methoxyphenyl)-2-methyl-2-propenal	2.7203e+07	2.00341e+07	2.53398e+07	1.93349e+07	3.02659e+07	2.94318e+07	2.52166e+07	3.63257e+07	1.60735e+07	1.28896e+07	2.31521e+07	3.69467e+07	3.2399e+07	9.32894e+06	2.45673e+07	2.52609e+07	2.38736e+07	1.0581	0.481145	0.681494	0.31885
POS	POS_232.103_91.8199_1	232.103	91.8199	4-Formylaminoantipyrine	0.883499	C12H13N3O2	Organoheterocyclic compounds	Azoles	Pyrazoles	Etanidazole	1.19876e+07	6.50444e+06	5.89196e+06	1.11963e+07	6.67666e+06	5.43479e+06	8.98509e+06	4.10818e+06	3.49695e+06	3.45633e+06	3.65476e+06	6.27996e+06	6.02057e+06	3.1725e+06	6.20473e+06	8.0967e+06	4.31275e+06	1.8774	0.00217041	0.0195716	1.13278
NEG	NEG_143.1066_290.2068_1	143.107	290.207	Caprylic acid	0.88341	C8H16O2	Lipids and lipid-like molecules	Fatty Acyls	Fatty acids and conjugates	Caprylic acid;Valproic acid;(3R,5Z)-5-Octene-1,3-diol;2-Ethylhexanoic acid;1-Hydroxy-3-octanone;cis- and trans-2-Isobutyl-4-methyl-1,3-dioxolane;1,1-Dimethoxy-trans-2-hexene;3-Hydroxy-2-octanone;Valeraldehyde propyleneglycol acetal;(±)-5-Hydroxy-4-octanone;3-(Hydroxymethyl)-2-heptanone;Tetrahydrofuran;Butanone;Butanal;2-Methylpropanal;3-Buten-1-ol;2-Buten-1-ol;2,2-Dimethyloxirane;4-Methyl-1-pente…	2.04079e+07	2.00223e+07	2.17123e+07	2.45104e+07	1.96655e+07	1.66313e+07	1.92822e+07	1.56632e+07	2.13289e+07	1.81429e+07	2.63805e+07	1.90385e+07	2.08652e+07	1.98824e+07	2.02524e+07	2.03188e+07	2.0186e+07	1.0066	0.878491	0.941408	0.10677
NEG	NEG_619.2874_278.8571_1	619.287	278.857	LysoPI(20:4(5Z,8Z,11Z,14Z)/0:0)	0.882896	C29H49O12P	Lipids and lipid-like molecules	Glycerophospholipids	Glycerophosphoinositols	LysoPI(20:4(5Z,8Z,11Z,14Z)/0:0);Cholic acid glucuronide;N-Desmethylcitalopram;Bifonazole;Cyclo(Arg-Gly-Asp-D-Phe-Val);3-{1-[6,7-Diethoxy-2-(morpholin-4-yl)quinazolin-4-yl]piperidin-4-yl}-1,6-dimethyl-1,2,3,4-tetrahydroquinazoline-2,4-dione;Cyclo((2R)-2-aminobutanoyl-N2-methyl-L-arginylglycyl-L-alpha-aspartyl-3-(aminomethyl)benzoyl)	4.17834e+06	5.90606e+06	5.64322e+06	6.02468e+06	4.30162e+06	8.07029e+06	4.40054e+06	8.7376e+06	2.53904e+06	3.09722e+06	8.8573e+06	6.32254e+06	9.43505e+06	5.91072e+06	5.95887e+06	5.50353e+06	6.41421e+06	0.858	0.744752	0.863878	0.348739
NEG	NEG_133.013_626.6655_1	133.013	626.665	D-Malic acid	0.882878	C4H6O5	Organic acids and derivatives	Hydroxy acids and derivatives	Beta hydroxy acids and derivatives	Malic acid;D-Malic acid;Velcorin;Benzothiophene;Diglycolic acid;Pyruvic acid;Glucosereductone;Ethylene carbonate;Glyoxylic acid;Formic anhydride	6.11475e+07	5.84104e+07	6.50733e+07	6.52181e+07	5.89713e+07	6.12621e+07	5.7983e+07	5.99825e+07	5.94443e+07	6.05447e+07	5.66147e+07	6.53162e+07	6.33777e+07	2.07293e+07	5.81482e+07	6.11522e+07	5.51442e+07	1.109	0.347999	0.56719	0.374704
POS	POS_149.0233_9.8067_1	149.023	9.80672	Phthalic anhydride	0.881543	C8H4O3	Organoheterocyclic compounds	Benzofurans	Benzofuranones	Phthalic anhydride;2,4-Diaminopyrimidine;3-Hydrazinylpyridazine	2.29127e+07	2.50311e+07	2.66259e+07	2.43895e+07	2.31142e+07	1.19453e+07	2.29211e+07	6.58487e+06	1.27311e+07	2.56898e+07	2.56246e+07	1.83221e+07	4.51912e+07	2.28469e+07	2.24236e+07	2.242e+07	2.24272e+07	0.9997	0.65746	0.805671	0.238169
NEG	NEG_185.1537_348.3643_1	185.154	348.364	N,N-Diamylnitrosamine	0.880702	C10H22N2O	Organic nitrogen compounds	Organonitrogen compounds	Organic nitroso compounds	Arundic acid;1,2,4-Trimethylcyclohexane	7.15808e+06	5.92939e+06	1.29605e+07	2.30523e+07	6.75088e+06	6.53698e+06	7.61773e+06	5.98697e+06	1.11662e+07	1.43164e+07	6.46522e+06	9.08182e+06	9.67426e+06	2.00634e+07	1.04829e+07	1.00008e+07	1.09649e+07	0.9121	0.595682	0.766948	0.406494
POS	POS_342.2388_210.1597_1	342.239	210.16	5-Hydroxymethyl tolterodine	0.880469	C22H31NO2	Benzenoids	Benzene and substituted derivatives	Diphenylmethanes	Diprotin A;Leu-Pro-Ile;Tetradecyl nicotinate	1.44316e+07	3.69403e+07	2.41536e+07	1.84237e+07	1.10858e+07	2.28837e+07	1.30567e+07	3.1856e+06	6.43789e+06	6.10608e+06	2.5509e+06	4.08114e+06	2.45187e+06	1.32202e+06	1.19365e+07	2.01393e+07	3.73364e+06	5.394	3.72258e-05	0.00222797	2.06046
POS	POS_118.0907_49.0884_1	118.091	49.0884	Norvaline	0.880159	C5H11NO2	Organic acids and derivatives	Carboxylic acids and derivatives	Amino acids, peptides, and analogues	NA	5.04292e+06	2.98104e+06	3.18299e+06	7.91881e+06	9.4447e+06	4.68176e+06	1.4356e+07	2.19027e+06	4.33624e+06	1.40472e+06	5.24365e+06	1.89945e+06	2.54646e+06	1.30244e+07	5.58953e+06	6.80118e+06	4.37788e+06	1.5535	0.140972	0.325509	0.972565
POS	POS_188.0705_209.604_1	188.071	209.604	L-Tryptophan	0.880039	C11H12N2O2	Organoheterocyclic compounds	Indoles and derivatives	Indolyl carboxylic acids and derivatives	Indoleacrylic acid;6-Chloro-N-(1-methylethyl)-1,3,5-triazine-2,4-diamine	1.15304e+08	9.50841e+07	1.21053e+08	1.18141e+08	9.89568e+07	1.01373e+08	1.12475e+08	8.57373e+07	5.24092e+07	6.63141e+07	9.80825e+07	9.67102e+07	7.74426e+07	7.15722e+07	9.36183e+07	1.08912e+08	7.8324e+07	1.3905	0.00522276	0.0335749	0.923323
POS	POS_360.2743_266.0078_1	360.274	266.008	3-hydroxydodecanoyl carnitine	0.87978	C19H37NO5	Lipids and lipid-like molecules	Fatty Acyls	Fatty acid esters	3-hydroxydodecanoyl carnitine;2,3-Dinor-Thromboxane B1	1.67924e+07	1.0185e+07	2.29437e+07	6.057e+06	1.19708e+07	1.7421e+07	2.48773e+07	3.62154e+07	3.47046e+06	9.24284e+06	1.32315e+07	1.77313e+07	9.44156e+06	1.82489e+07	1.55592e+07	1.57496e+07	1.53689e+07	1.0248	0.688123	0.827406	0.557897
POS	POS_150.0583_76.7251_1	150.058	76.7251	Methionine	0.879676	C5H11NO2S	Organic acids and derivatives	Carboxylic acids and derivatives	Amino acids, peptides, and analogues	Methionine;Penicillamine;Racemethionine;S-Ethyl-L-cysteine	2.0769e+07	1.85295e+07	2.13527e+07	2.03447e+07	1.97709e+07	3.3217e+07	2.31688e+07	2.20168e+07	9.99713e+06	1.5155e+07	1.97122e+07	1.73369e+07	1.91084e+07	5.64262e+07	2.26361e+07	2.24504e+07	2.28218e+07	0.9837	0.638026	0.792156	0.42657
NEG	NEG_245.139_231.6733_1	245.139	231.673	Lenticin	0.878924	C14H18N2O2	Organic acids and derivatives	Carboxylic acids and derivatives	Amino acids, peptides, and analogues	3-Hydroxydodecanedioic acid;Dibutyl malate;(S)-9-Hydroxy-10-undecenoic acid;3-Nonanon-1-yl acetate;Ethyl (3R,5Z)-3-hydroxy-5-octenoate;3-Hydroxy-5Z-octenyl acetate;(1S,2S,4S,5R)-1,8-Epoxy-p-menthane-2,5-diol;6-Methyl-2-methylene-6-octene-1,3,8-triol;(1beta,2beta,5beta)-p-Menth-3-ene-1,2,5-triol;(E)-10-Hydroxy-8-decenoic acid;2-Methylbutyl 3-hydroxy-2-methylidenebutanoate;3-Methylbutyl 3-hydroxy-2…	1.07795e+06	577868	1.56823e+06	1.10379e+06	1.30332e+06	486021	1.16315e+06	1.98779e+06	5.54683e+06	3.07313e+06	2.77555e+06	3.37422e+06	582283	909307	1.82353e+06	1.04005e+06	2.60702e+06	0.3989	0.0502578	0.159234	1.08347
POS	POS_426.3572_451.3975_1	426.357	451.398	Octadecenoylcarnitine	0.878012	C25H47NO4	Lipids and lipid-like molecules	Fatty Acyls	Fatty acid esters	Vaccenyl carnitine;Elaidic carnitine;2-Hydroxyhexadecanoylcarnitine;Octadecenoylcarnitine	6.07608e+08	5.39947e+08	4.40196e+08	3.53463e+08	2.38094e+09	5.72346e+08	6.65064e+08	6.37793e+08	6.46344e+07	3.59481e+08	1.71859e+08	4.74789e+08	1.79032e+08	3.87291e+08	5.59603e+08	7.94223e+08	3.24983e+08	2.4439	0.0347389	0.122265	1.27271
POS	POS_369.2498_190.4595_1	369.25	190.459	Menoctone	0.876841	C24H32O3	Benzenoids	Naphthalenes	Naphthoquinones	Sphingosine 1-phosphate (d16:1-P);N-(3-acetamidopropyl)pyrrolidin-2-one;1-Hydroxy-2,2,5,5-tetramethyl-2,5-dihydro-1h-pyrrole-3-carboxamide;2,2,3,3-Tetramethylcyclopropanecarbonylurea;Apronal	2.50861e+06	2.2172e+06	2.48942e+06	3.4935e+06	996851	3.44122e+06	2.06903e+06	1.23251e+07	2.45858e+06	2.12935e+06	1.32329e+07	1.89648e+07	7.47685e+06	1.71199e+07	6.49452e+06	2.45941e+06	1.05296e+07	0.2336	0.0100567	0.0509312	1.55198
POS	POS_132.1019_90.7322_1	132.102	90.7322	Leucine	0.875618	C6H13NO2	Organic acids and derivatives	Carboxylic acids and derivatives	Amino acids, peptides, and analogues	Isoleucine;L-Alloisoleucine;Leucine;L-Norleucine;Aminocaproic acid;Beta-Leucine;D-Leucine;(±)-erythro-Isoleucine;6-Deoxyfagomine;N-(2-Hydroxyethyl)-morpholine;Alanine betaine;3-Amino-4-methylpentanoic acid;DL-Norleucine;Methyl valine;delta-Hexanolactone;Allyl propionate;2-Methyl-4-pentenoic acid;2,3-Hexanedione;3,4-Hexanedione;3-Hexenoic acid;4-Methyl-2,3-pentanedione;2-Methyl-2-pentenoic acid;4-…	5.60879e+08	4.446e+08	4.96001e+08	5.41359e+08	4.5581e+08	3.67061e+08	5.08326e+08	4.81003e+08	2.69235e+08	3.40936e+08	5.17506e+08	5.55534e+08	4.09224e+08	4.77098e+08	4.58898e+08	4.82005e+08	4.35791e+08	1.106	0.312578	0.534891	0.472457
POS	POS_664.1165_85.0574_1	664.117	85.0574	NAD	0.875077	C21H27N7O14P2	Nucleosides, nucleotides, and analogues	NA	NA	NAD;Fenugreekine	5.01968e+06	8.61645e+06	7.67927e+06	1.72529e+07	4.48778e+06	166843	2.96857e+06	2.6634e+06	6.28096e+06	2.08151e+06	1.43398e+06	4.30864e+06	327317	108437	4.52827e+06	6.59879e+06	2.45775e+06	2.6849	0.203798	0.412211	1.02824
NEG	NEG_225.1854_310.9125_1	225.185	310.912	5Z-Tetradecenoic acid	0.874878	C14H26O2	Lipids and lipid-like molecules	Fatty Acyls	Fatty acids and conjugates	5-Tetradecenoic acid;5Z-Tetradecenoic acid;Myristoleic acid;2,4,7,9-Tetramethyl-5-decyne-4,7-diol;Loxanast	6.97707e+06	4.14253e+06	6.59048e+06	4.49602e+06	1.63935e+07	5.86058e+06	1.17996e+07	7.38116e+06	1.91048e+06	4.11519e+06	2.38997e+06	1.03659e+07	2.34052e+06	8.67616e+06	6.67423e+06	8.03712e+06	5.31134e+06	1.5132	0.151934	0.341864	0.83545
POS	POS_372.3107_602.2077_1	372.311	602.208	Myristoylcarnitine	0.873545	C21H41NO4	Lipids and lipid-like molecules	Fatty Acyls	Fatty acid esters	Myristoylcarnitine;MG(0:0/18:2(9Z,12Z)/0:0);MG(18:2(9Z,12Z)/0:0/0:0);Glyceryl monolinoleate;2-Linoleoyl Glycerol;Rioprostil	2.98679e+06	2.05269e+06	4.04522e+06	2.0204e+06	6.44937e+06	1.7319e+06	2.75986e+06	2.50725e+06	955798	1.6682e+06	836278	2.82279e+06	922926	2.20396e+06	2.42596e+06	3.14946e+06	1.70246e+06	1.8499	0.0338585	0.119872	1.01513
POS	POS_276.1804_196.3045_1	276.18	196.305	Cyclobenzaprine	0.872968	C20H21N	Benzenoids	Dibenzocycloheptenes	NA	3-Hydroxyhexanoylcarnitine	1.18895e+08	4.5629e+07	1.34979e+07	2.26841e+07	8.71927e+06	7.45877e+06	9.88165e+06	5.02157e+07	1.8352e+07	7.23678e+07	1.39979e+08	1.56576e+08	1.60182e+08	2.84889e+07	6.09233e+07	3.2395e+07	8.94516e+07	0.3622	0.029733	0.10961	1.43289
POS	POS_395.2056_76.176_1	395.206	76.176	Brucine	0.872495	C23H26N2O4	Alkaloids and derivatives	Strychnos alkaloids	NA	Pteroside Z;Secoeremopetasitolide B;Blumenol C glucoside;9-Hydroxy-7-megastigmen-3-one glucoside;Pro-Lys-Ile;(3E,6Z)-3-Benzylidene-6-[[4-[2-(dimethylamino)ethoxy]phenyl]methylidene]piperazine-2,5-dione	1.66066e+07	3.50748e+07	2.96335e+07	2.21347e+07	5.49606e+06	1.95339e+07	1.16544e+07	1.98534e+06	7.66625e+06	8.72194e+06	2.38969e+06	3.37967e+06	3.67421e+06	735271	1.2049e+07	2.00191e+07	4.07891e+06	4.908	0.00118074	0.0137485	1.92269
NEG	NEG_311.1683_288.4268_1	311.168	288.427	1-Isopropyl-6-methylergoline-8-carboxylic acid	0.871545	C19H24N2O2	Alkaloids and derivatives	Ergoline and derivatives	Lysergic acids and derivatives	2-hydroxyethinylestradiol;Yakuchinone-A	3.54058e+07	3.40217e+07	4.17813e+07	3.14586e+07	3.06326e+07	4.09983e+07	3.94617e+07	3.83361e+07	4.01629e+07	5.53852e+07	2.52072e+07	3.85735e+07	3.49879e+07	5.37344e+07	3.8582e+07	3.62515e+07	4.09125e+07	0.8861	0.403173	0.616581	0.372846
NEG	NEG_201.0248_60.0188_1	201.025	60.0188	Bergaptol	0.871323	C11H6O4	Phenylpropanoids and polyketides	Coumarins and derivatives	Furanocoumarins	Ethionamide;Allantoxanamide	2.08216e+08	2.40678e+08	2.41305e+08	2.36894e+08	2.54116e+08	2.52708e+08	2.40179e+08	1.68795e+08	2.47443e+08	2.29113e+08	1.55136e+08	2.08728e+08	2.19713e+08	1.65672e+08	2.19193e+08	2.39157e+08	1.99229e+08	1.2004	0.0306989	0.112203	0.612069
NEG	NEG_243.171_214.4109_1	243.171	214.411	Leucyl-Isoleucine	0.869949	C12H24N2O3	Organic acids and derivatives	Carboxylic acids and derivatives	Amino acids, peptides, and analogues	Isoleucyl-Leucine;Leucyl-Isoleucine;Leucylleucine;(2S)-6-Amino-2-(hexanoylamino)hexanoic Acid;Leucyl-leucine;Cycluron	9.09289e+06	6.32101e+06	1.05198e+07	9.14934e+06	1.00965e+07	1.80617e+07	6.6755e+06	3.71485e+06	3.4912e+06	4.30938e+06	1.2024e+06	3.51878e+06	8.03545e+06	1.35112e+06	6.82429e+06	9.98812e+06	3.66046e+06	2.7287	0.00328071	0.0252703	1.5515
NEG	NEG_279.2325_454.2342_1	279.232	454.234	Octadeca-2,4-dienoic acid	0.869885	C18H32O2	Lipids and lipid-like molecules	Fatty Acyls	Lineolic acids and derivatives	Linoleic acid;Bovinic acid;(9E,11E)-Octadecadienoic acid;Linoelaidic acid;Dihomolinoleic acid;17-Octadecynoic acid;7-Octadecynoic acid;8,12-Octadecadienoic acid;Octadeca-9,11-dienoic acid;9Z,12E-Octadecadienoic acid;Octadeca-2,4-dienoic acid;N1,N11-Bis(ethyl)norspermine;2-Nonenal;(±)-2,2,6-Trimethylcyclohexanone;Santene hydrate;Non-2-enal	9.18914e+06	1.04045e+07	1.09505e+07	8.48732e+06	1.07751e+07	1.63143e+07	3.32481e+06	9.43281e+06	7.34316e+06	9.98929e+06	9.42004e+06	9.31396e+06	4.56818e+06	1.01945e+07	9.26483e+06	9.92081e+06	8.60884e+06	1.1524	0.694383	0.831468	0.263678
POS	POS_229.1546_196.3363_1	229.155	196.336	Leucylproline	0.868021	C11H20N2O3	Organic acids and derivatives	Carboxylic acids and derivatives	Amino acids, peptides, and analogues	Isoleucylproline;Leucylproline;N,N,N-Trimethyl-L-alanyl-L-proline betaine;L-prolyl-L-leucine;Pro-Ile;4-Octylphenol;Octylphenol;Methoxamine;Orciprenaline;Isoproterenol;Mescaline	6.39285e+07	5.89232e+07	3.48056e+07	3.97807e+07	3.90858e+07	4.3245e+07	5.58217e+07	1.85682e+07	2.77524e+07	1.99477e+07	8.50762e+06	1.76718e+07	2.79903e+07	1.13974e+07	3.33876e+07	4.79415e+07	1.88336e+07	2.5455	0.000502319	0.00835106	1.51263
NEG	NEG_229.0113_56.6652_1	229.011	56.6652	Xylulose 5-phosphate	0.867932	C5H11O8P	Organic oxygen compounds	Organooxygen compounds	Carbohydrates and carbohydrate conjugates	D-Ribulose 5-phosphate;Xylulose 5-phosphate;Ribose 1-phosphate;D-Ribose 5-phosphate;D-Xylulose 1-phosphate;7-Hydroxy-4-(trifluoromethyl)coumarin;D-Ribose 1-phosphate;Demeton-S-methyl;Ribose-5-phosphate;[(3R)-3,4,5-Trihydroxy-2-oxopentyl] dihydrogen phosphate;D-Glucuronic acid;Galacturonic acid;Iduronic acid;Pectic acid;3-Dehydro-L-gulonate;6-(Hydroxymethyl)-2,4(1H,3H)-pteridinedione;(2R,3R,4R,5S,…	8.01989e+06	7.0004e+06	6.32898e+06	7.33464e+06	8.73267e+06	7.14184e+06	6.74375e+06	1.08277e+07	6.521e+06	6.15484e+06	2.16063e+07	8.3011e+06	8.42809e+06	1.1354e+07	8.89252e+06	7.32888e+06	1.04561e+07	0.7009	0.144115	0.330029	0.734955
NEG	NEG_138.0184_257.6173_1	138.018	257.617	4-Nitrophenol	0.867713	C6H5NO3	Benzenoids	Phenols	Nitrophenols	4-Nitrophenol;3-Hydroxypicolinic acid;2-Nitrophenol;3-Nitrophenol;Nicotinic acid N-oxide	4.31322e+06	4.55565e+06	4.76209e+06	4.76358e+06	5.55785e+06	4.48856e+06	4.51019e+06	4.40772e+06	5.01142e+06	5.03878e+06	5.07843e+06	4.28752e+06	4.32675e+06	4.65821e+06	4.69714e+06	4.7073e+06	4.68698e+06	1.0043	0.930249	0.968531	0.0464098
POS	POS_302.1963_256.4337_1	302.196	256.434	Trachelanthine	0.86598	C15H27NO5	Organoheterocyclic compounds	Pyrrolizidines	NA	1-[(5-Methoxy-3-indolylidene)methylamino]-2-pentylguanidine;Trachelanthine;6,7-Dihydro-4-(hydroxymethyl)-2-(p-hydroxyphenethyl)-7-methyl-5H-2-pyrindinium;Alpha-dihydroartemisinin;Dihydroartemisinin (DHA);2-Hydroxy-4-[(1R)-1-hydroxy-8-methyl-6-oxononyl]-3-methyl-2H-furan-5-one	635895	623605	506997	490699	720453	659952	293861	956037	1.0504e+06	1.01088e+06	2.59408e+06	1.53556e+06	1.7367e+06	876619	977981	561637	1.39432e+06	0.4028	0.000712731	0.0100844	1.38893
POS	POS_412.342_397.3535_1	412.342	397.354	1-(2-(1-Adamantyl)ethyl)-1-pentyl-3-(3-(4-pyridyl)propyl)urea	0.865144	C26H41N3O	Organoheterocyclic compounds	Pyridines and derivatives	NA	NA	3.16522e+07	2.29449e+07	3.19812e+07	2.29724e+07	1.04219e+08	3.01364e+07	2.92671e+07	3.76167e+07	1.54215e+07	2.25387e+07	7.4466e+06	2.7624e+07	1.50819e+07	4.04861e+07	3.13849e+07	3.90247e+07	2.37451e+07	1.6435	0.130277	0.309776	0.75409
POS	POS_138.0549_41.5565_1	138.055	41.5565	Methyl nicotinate	0.864712	C7H7NO2	Organoheterocyclic compounds	Pyridines and derivatives	Pyridinecarboxylic acids and derivatives	Trigonelline;2-Aminobenzoic acid;p-Aminobenzoic acid;3-Pyridylacetic acid;m-Aminobenzoic acid;Salicylamide;Methyl nicotinate;2-Pyridylacetic acid;2-Hydroxybenzaldehyde oxime;2-Nitrotoluene;3-Nitrotoluene;4-Nitrotoluene;6-Methyl-2-pyridinecarboxylic acid;Homarine;N-Hydroxybenzamide;Phenyl carbamate	1.48122e+07	2.26988e+07	1.7745e+07	1.99583e+07	1.99709e+07	1.66643e+07	1.44176e+07	4.18588e+07	2.28853e+07	2.12807e+07	4.92982e+07	3.78558e+07	2.71251e+07	5.3302e+07	2.71338e+07	1.80382e+07	3.62294e+07	0.4979	0.00253722	0.0214937	1.19343
NEG	NEG_90.0083_551.2098_1	90.0083	551.21	Aminohydroxyacetic acid	0.863868	C2H5NO3	Organic acids and derivatives	Carboxylic acids and derivatives	Amino acids, peptides, and analogues	NA	4.36402e+07	2.8318e+07	5.13109e+07	2.93043e+07	2.32389e+07	1.96178e+07	2.42481e+07	2.08235e+07	3.44782e+07	2.15174e+07	2.85408e+07	2.13837e+07	3.42657e+07	2.84288e+07	2.92226e+07	3.13826e+07	2.70626e+07	1.1596	0.476414	0.677444	0.286759
NEG	NEG_339.1992_311.4483_1	339.199	311.448	Pexacerfont	0.861806	C18H24N6O	Organoheterocyclic compounds	Pyridines and derivatives	Pyrazolylpyridines	Canrenone;Norethindrone acetate;Phanurane	2.08781e+07	1.98233e+07	2.45483e+07	1.99882e+07	1.72129e+07	2.48275e+07	2.30807e+07	2.22019e+07	2.52732e+07	3.32602e+07	1.37949e+07	2.1034e+07	1.95924e+07	3.35274e+07	2.27888e+07	2.14799e+07	2.40977e+07	0.8914	0.539258	0.725424	0.353052
NEG	NEG_597.303_289.2076_1	597.303	289.208	LysoPI(18:1(9Z)/0:0)	0.860507	C27H51O12P	Lipids and lipid-like molecules	Glycerophospholipids	Glycerophosphoinositols	LysoPI(18:1(9Z)/0:0);H-Phe-D-met-arg-phe-NH2;Pinometostat	3.542e+06	5.03886e+06	4.38653e+06	5.42573e+06	4.72382e+06	6.44385e+06	3.98976e+06	1.10988e+07	1.27282e+06	1.9737e+06	2.57566e+06	3.41626e+06	5.01807e+06	5.12349e+06	4.57353e+06	4.79294e+06	4.35412e+06	1.1008	0.319341	0.540893	0.568502
POS	POS_424.3416_381.3754_1	424.342	381.375	Gallamonum	0.860437	C24H45N3O3	Benzenoids	Phenol ethers	NA	NA	3.9136e+08	3.84932e+08	3.81127e+08	2.55437e+08	8.69377e+08	5.37472e+08	3.82403e+08	4.33944e+08	8.50723e+07	1.30359e+08	3.11111e+08	3.55742e+08	2.00592e+08	2.8243e+08	3.5724e+08	4.57444e+08	2.57036e+08	1.7797	0.0355125	0.124004	1.19745
NEG	NEG_883.532_467.9274_1	883.532	467.927	PI(16:0/22:5(4Z,7Z,10Z,13Z,16Z))	0.860312	C47H81O13P	Lipids and lipid-like molecules	Glycerophospholipids	Glycerophosphoinositols	PI(16:0/22:5(4Z,7Z,10Z,13Z,16Z));PI(16:0/22:5(7Z,10Z,13Z,16Z,19Z));PI(16:2(9Z,12Z)/22:3(10Z,13Z,16Z));PI(18:1(11Z)/20:4(5Z,8Z,11Z,14Z));PI(18:1(11Z)/20:4(8Z,11Z,14Z,17Z));PI(18:1(9Z)/20:4(5Z,8Z,11Z,14Z));PI(18:1(9Z)/20:4(8Z,11Z,14Z,17Z));PI(18:2(9Z,12Z)/20:3(5Z,8Z,11Z));PI(18:2(9Z,12Z)/20:3(8Z,11Z,14Z));PI(20:3(5Z,8Z,11Z)/18:2(9Z,12Z));PI(20:3(8Z,11Z,14Z)/18:2(9Z,12Z));PI(20:4(5Z,8Z,11Z,14Z)/18:1…	1.91219e+07	2.52985e+07	2.07613e+07	3.3095e+07	4.1409e+07	2.56297e+07	3.47809e+07	3.94462e+07	5.09177e+07	9.69781e+07	7.13576e+07	4.34093e+07	3.94195e+07	1.09529e+08	4.6511e+07	2.85852e+07	6.44369e+07	0.4436	0.00258637	0.0217696	1.25945
POS	POS_204.1228_108.3854_1	204.123	108.385	OR-1855	0.86028	C11H13N3O	Benzenoids	Benzene and substituted derivatives	Aniline and substituted anilines	L-Acetylcarnitine;N-Lactoylleucine;1-Carboxyethylleucine;DL-Acetylcarnitine;N-(3-Methylbut-2-EN-1-YL)-9H-purin-6-amine;Glutamic acid diethyl ester;5-(2-Methylpropyl)tetrahydro-2-oxo-3-furancarboxylic acid;5-Butyltetrahydro-2-oxo-3-furancarboxylic acid;1,2-Cyclohexanedicarboxylic acid, 4-methyl-;2-(1-hydroxyethyl)-4-(2-hydroxypropyl)-2H-furan-5-one	1.66006e+09	1.12698e+09	6.99888e+08	8.26669e+08	8.347e+08	9.63568e+08	1.1704e+09	1.10445e+09	1.09969e+09	9.95636e+08	1.05395e+09	8.5734e+08	1.41678e+09	7.0202e+08	1.03658e+09	1.04032e+09	1.03284e+09	1.0072	0.947453	0.978264	0.143853
POS	POS_398.3265_602.0771_1	398.326	602.077	9-Hexadecenoylcarnitine	0.860223	C23H43NO4	Lipids and lipid-like molecules	Fatty Acyls	Fatty acid esters	trans-Hexadec-2-enoyl carnitine;9-Hexadecenoylcarnitine;Hexadecenoylcarnitine	4.54273e+06	2.94438e+06	4.8323e+06	2.88508e+06	1.21399e+07	4.8039e+06	5.82058e+06	6.33334e+06	1.53899e+06	2.51876e+06	1.11452e+06	3.54256e+06	2.03458e+06	5.54252e+06	4.32816e+06	5.42413e+06	3.23218e+06	1.6782	0.0832745	0.229782	0.898919
POS	POS_270.1108_202.9998_1	270.111	203	4-[[4-(Dimethylamino)phenyl]diazenyl]benzoic acid	0.859956	C15H15N3O2	Organoheterocyclic compounds	Azobenzenes	NA	4-Hydroxy Triamterene;N-Benzoyl-D-phenylalanine;2-Ethoxy-1-ethoxycarbonyl-1,2-dihydroquinoline;Butyrylcarnitine;N-Cyano-N'-(1,1-dimethylpropyl)-N''-(3-pyridinyl)guanidine;Anisindione;N5-(3,4-Dioxo-1,5-cyclohexadien-1-yl)-L-glutamine;N-[1-(Hydroxymethyl)-2-(4-nitrophenyl)-2-oxoethyl]acetamide;5-Ethynyl-2'-deoxyuridine	9.96942e+06	1.30639e+07	1.26077e+07	8.79753e+06	4.69697e+06	1.38391e+07	1.34334e+07	1.46614e+07	3.09839e+06	7.45964e+06	8.92425e+06	1.01063e+07	1.3509e+07	3.10875e+06	9.80541e+06	1.09154e+07	8.69538e+06	1.2553	0.276273	0.498994	0.557742
NEG	NEG_861.5476_491.455_1	861.548	491.455	PI(16:0/20:2(11Z,14Z))	0.859694	C45H83O13P	Lipids and lipid-like molecules	Glycerophospholipids	Glycerophosphoinositols	PI(16:0/20:2(11Z,14Z));PI(18:0/18:2(9Z,12Z));PI(18:1(11Z)/18:1(11Z));PI(18:1(11Z)/18:1(9Z));PI(18:1(9Z)/18:1(11Z));PI(18:1(9Z)/18:1(9Z));PI(18:2(9Z,12Z)/18:0);PI(20:2(11Z,14Z)/16:0);1,2-Di-(9Z-octadecenoyl)-sn-glycero-3-phospho-(1'-myo-inositol);PG(18:0/22:4(7Z,10Z,13Z,16Z))	1.45167e+08	2.0468e+08	1.55548e+08	2.20753e+08	1.62523e+08	1.10599e+08	2.00639e+08	2.65315e+08	1.55426e+08	2.24076e+08	5.14604e+08	1.98807e+08	9.81584e+07	4.29149e+08	2.20389e+08	1.71416e+08	2.69362e+08	0.6364	0.183995	0.38721	0.801932
NEG	NEG_199.0004_42.6473_1	199	42.6473	D-Erythrose 4-phosphate	0.859433	C4H9O7P	Organic oxygen compounds	Organooxygen compounds	Carbohydrates and carbohydrate conjugates	D-Erythrose 4-phosphate;Sevoflurane;3,5-Dinitrocatechol;S-2-Propenyl 1-propanesulfinothioate;R-1-Propenyl 1-propanesulfinothioate;R-Propyl 1-propenesulfinothioate;S-Propyl 2-propene-1-sulfinothioate;2-Phosphonopropionic acid;Phosphonoacetate	3.227e+07	2.85507e+07	3.16603e+07	3.01313e+07	2.43531e+07	2.4321e+07	3.01904e+07	1.34179e+07	1.03023e+07	1.16688e+07	5.47237e+06	2.80077e+06	3.29346e+07	1.28348e+07	2.07792e+07	2.87824e+07	1.27759e+07	2.2529	0.0113291	0.055283	1.4417
NEG	NEG_303.2325_477.3498_1	303.232	477.35	Cis-8,11,14,17-Eicosatetraenoic acid	0.857616	C20H32O2	Lipids and lipid-like molecules	Fatty Acyls	Fatty acids and conjugates	Arachidonic acid;Cis-8,11,14,17-Eicosatetraenoic acid;Mesterolone;Drostanolone;5,8,11,14-Icosatetraenoic Acid;Mestaline;Methandriol;Perillyl alcohol;Alpha-Pinene-oxide;(E)-3,7-Dimethyl-1,5,7-octatrien-3-ol;p-Mentha-1(6),8-dien-3-ol;cis-2-Thujen-4-ol;Piperitone;(S)-9,10-Cyclo-p-menth-1-en-4-ol;(2S,4R)-p-Mentha-1(7),5-dien-2-ol;Teresantalol;(+)-cis-Carveol;3-Pinanone;(R)-Piperitone;(-)-trans-Isopul…	1.20879e+08	3.43054e+07	8.97755e+06	7.6856e+07	1.13533e+08	1.71183e+08	9.05276e+07	4.04526e+07	2.34836e+08	1.61538e+08	1.4829e+08	1.07937e+08	1.41364e+08	2.42797e+08	1.20962e+08	8.80373e+07	1.53888e+08	0.5721	0.131313	0.311359	0.949061
NEG	NEG_885.5468_484.8093_1	885.547	484.809	PI(16:0/22:4(10Z,13Z,16Z,19Z))	0.857587	C47H83O13P	Lipids and lipid-like molecules	Glycerophospholipids	Glycerophosphoinositols	PI(16:0/22:4(10Z,13Z,16Z,19Z));PI(16:0/22:4(7Z,10Z,13Z,16Z));PI(18:0/20:4(5Z,8Z,11Z,14Z));PI(18:0/20:4(8Z,11Z,14Z,17Z));PI(18:1(11Z)/20:3(5Z,8Z,11Z));PI(18:1(11Z)/20:3(8Z,11Z,14Z));PI(18:1(9Z)/20:3(5Z,8Z,11Z));PI(18:1(9Z)/20:3(8Z,11Z,14Z));PI(18:2(9Z,12Z)/20:2(11Z,14Z));PI(20:2(11Z,14Z)/18:2(9Z,12Z));PI(20:3(5Z,8Z,11Z)/18:1(11Z));PI(20:3(5Z,8Z,11Z)/18:1(9Z));PI(20:3(8Z,11Z,14Z)/18:1(11Z));PI(20:3…	3.89399e+08	6.22208e+08	4.10192e+08	4.45958e+08	4.5566e+08	4.19324e+08	6.15904e+08	5.93016e+08	6.76849e+08	7.65751e+08	1.46789e+09	6.13583e+08	9.13109e+08	1.0299e+09	6.72767e+08	4.79806e+08	8.65728e+08	0.5542	0.00303313	0.0241517	1.07688
NEG	NEG_275.1651_320.079_1	275.165	320.079	Noralfentanil	0.857482	C16H24N2O2	Benzenoids	Benzene and substituted derivatives	Anilides	Cyclandelate;Atractylon;Isofuranodiene	396653	371445	315775	422382	415424	304921	278550	317978	376488	385068	278385	384058	353979	4.44156e+06	645905	357879	933932	0.3832	0.388168	0.604511	0.495269
NEG	NEG_223.0277_290.0392_1	223.028	290.039	1-Hydroxyanthraquinone	0.856647	C14H8O3	Benzenoids	Anthracenes	Anthraquinones	NA	2.25297e+07	2.39199e+07	2.7771e+07	2.6107e+07	2.43035e+07	2.79125e+07	2.26168e+07	2.34415e+07	2.56298e+07	2.61219e+07	2.47861e+07	2.9211e+07	2.44118e+07	2.45694e+07	2.5238e+07	2.50229e+07	2.54531e+07	0.9831	0.679977	0.821034	0.0970648
NEG	NEG_911.563_487.3454_1	911.563	487.345	PI(18:0/22:5(4Z,7Z,10Z,13Z,16Z))	0.856394	C49H85O13P	Lipids and lipid-like molecules	Glycerophospholipids	Glycerophosphoinositols	PI(18:0/22:5(4Z,7Z,10Z,13Z,16Z));PI(18:0/22:5(7Z,10Z,13Z,16Z,19Z));PI(18:2(9Z,12Z)/22:3(10Z,13Z,16Z));PI(20:1(11Z)/20:4(5Z,8Z,11Z,14Z));PI(20:1(11Z)/20:4(8Z,11Z,14Z,17Z));PI(20:4(5Z,8Z,11Z,14Z)/20:1(11Z));PI(20:4(8Z,11Z,14Z,17Z)/20:1(11Z));PI(22:3(10Z,13Z,16Z)/18:2(9Z,12Z));PI(22:5(4Z,7Z,10Z,13Z,16Z)/18:0);PI(22:5(7Z,10Z,13Z,16Z,19Z)/18:0)	3.90453e+06	5.28264e+06	5.45051e+06	6.86086e+06	1.26095e+07	4.87197e+06	1.08484e+07	9.65057e+06	2.17388e+07	1.17909e+07	1.31685e+07	8.91612e+06	1.32447e+07	3.28177e+07	1.15111e+07	7.11834e+06	1.59039e+07	0.4476	0.00662751	0.0387928	1.23302
NEG	NEG_599.3184_312.2066_1	599.318	312.207	LysoPI(18:0/0:0)	0.855646	C27H53O12P	Lipids and lipid-like molecules	Glycerophospholipids	Glycerophosphoinositols	LysoPI(0:0/18:0);LysoPI(18:0/0:0);Calindol;5-[(3As,4S,6aR)-2-oxo-1,3,3a,4,6,6a-hexahydrothieno[3,4-d]imidazol-4-yl]-N'-propylpentanehydrazide;Ciclesonide	3.39338e+07	2.24563e+07	2.11439e+07	3.01374e+07	2.57789e+07	4.65861e+07	3.22175e+07	8.91332e+07	3.96391e+07	3.79856e+07	1.02321e+08	4.83241e+07	4.21931e+07	8.57327e+07	4.69702e+07	3.0322e+07	6.36183e+07	0.4766	0.00478965	0.0318866	1.20311
NEG	NEG_773.5313_485.1654_1	773.531	485.165	PG(18:0/18:2(9Z,12Z))	0.855272	C42H79O10P	Lipids and lipid-like molecules	Glycerophospholipids	Glycerophosphoglycerols	PG(18:0/18:2(9Z,12Z));PG(18:1(11Z)/18:1(11Z));PG(18:1(11Z)/18:1(9Z));PG(18:1(9Z)/18:1(11Z));PG(18:1(9Z)/18:1(9Z));PG(18:2(9Z,12Z)/18:0);1,2-Dioleoyl-sn-glycero-3-phosphoglycerol	9.9461e+06	8.24851e+06	1.15182e+07	1.04387e+07	1.16004e+07	2.33338e+07	1.29344e+07	1.63962e+07	9.0129e+06	1.45985e+07	2.68714e+07	1.69574e+07	1.4388e+07	4.20479e+07	1.63066e+07	1.25743e+07	2.00389e+07	0.6275	0.0985692	0.258178	0.800818
POS	POS_355.2338_208.05_1	355.234	208.05	2-[[9-(1-Methylethyl)-6-[(phenylmethyl)amino]-9H-purin-2-yl]amino]-1-butanol	0.855253	C19H26N6O	Organoheterocyclic compounds	Imidazopyrimidines	Purines and purine derivatives	NA	236888	246595	320384	65495.5	17875.4	77788.6	24836.6	3.812e+06	636142	24471.5	4.79331e+06	1.4755e+06	1.45137e+06	7.86711e+06	1.50355e+06	141409	2.8657e+06	0.0493	0.0112383	0.0548849	2.21727
POS	POS_204.1227_91.5351_1	204.123	91.5351	4-Aminoantipyrine	0.854203	C11H13N3O	Organoheterocyclic compounds	Azoles	Pyrazoles	L-Acetylcarnitine;N-Lactoylleucine;1-Carboxyethylleucine;DL-Acetylcarnitine;N-(3-Methylbut-2-EN-1-YL)-9H-purin-6-amine;Glutamic acid diethyl ester;5-(2-Methylpropyl)tetrahydro-2-oxo-3-furancarboxylic acid;5-Butyltetrahydro-2-oxo-3-furancarboxylic acid;1,2-Cyclohexanedicarboxylic acid, 4-methyl-;2-(1-hydroxyethyl)-4-(2-hydroxypropyl)-2H-furan-5-one	3.55016e+09	2.64652e+09	2.56256e+09	3.22109e+09	2.79511e+09	2.40587e+09	3.12137e+09	2.93491e+09	4.44845e+09	2.47812e+09	3.86601e+09	2.99012e+09	4.00034e+09	1.75441e+09	3.05536e+09	2.90038e+09	3.21034e+09	0.9035	0.620534	0.782862	0.226177
POS	POS_742.5734_499.9767_1	742.573	499.977	PC(18:2(9Z,12Z)/P-16:0)	0.853478	C42H80NO7P	Lipids and lipid-like molecules	Glycerophospholipids	Glycerophosphocholines	PC(16:1(9Z)/P-18:1(11Z));PC(16:1(9Z)/P-18:1(9Z));PC(18:2(9Z,12Z)/P-16:0);PC(P-16:0/18:2(9Z,12Z));PC(P-18:1(11Z)/16:1(9Z));PC(P-18:1(9Z)/16:1(9Z));PC(O-34:3)	1.50638e+08	2.33958e+08	2.23485e+08	1.25749e+08	5.34793e+07	3.41403e+08	3.59949e+08	5.01873e+07	3.52458e+08	2.97548e+08	2.4676e+08	1.02322e+09	2.37137e+08	3.91066e+08	2.91931e+08	2.12666e+08	3.71196e+08	0.5729	0.3409	0.561413	0.577594
NEG	NEG_92.9266_44.9043_1	92.9266	44.9043	Bromomethane	0.850528	CH3Br	Organohalogen compounds	Alkyl halides	Halomethanes	NA	3.49165e+06	4.34904e+06	3.0296e+06	4.51273e+06	2.85026e+06	5.50708e+06	8.49455e+06	6.58433e+06	4.37954e+06	1.24072e+07	9.83333e+06	6.80169e+06	1.00605e+07	1.03094e+07	6.61506e+06	4.60499e+06	8.62514e+06	0.5339	0.0069423	0.0401252	1.10159
POS	POS_126.1027_82.9854_1	126.103	82.9854	1-Methylhistamine	0.849766	C6H11N3	Organic nitrogen compounds	Organonitrogen compounds	Amines	1-Methylhistamine;3-Methylhistamine;(R)-alpha-Methylhistamine;2-Methylhistamine;4-Methylhistamine;2-Ethylpyrazine;2,3-Dimethylpyrazine;2,6-Dimethylpyrazine;2,5-Dimethylpyrazine;2-Amino-4-methylpyridine;Adiponitrile;m-Phenylenediamine;o-Phenylenediamine;p-Phenylenediamine;Phenylhydrazine	2.59445e+06	3.8025e+06	5.72904e+06	5.82075e+06	7.53854e+06	4.92576e+06	4.03184e+06	1.31156e+07	5.64854e+06	9.78359e+06	3.96092e+07	1.1518e+07	8.44385e+06	3.47758e+07	1.12384e+07	4.92041e+06	1.75564e+07	0.2803	0.00652579	0.0385034	1.50229
NEG	NEG_229.1552_207.0219_1	229.155	207.022	Dodecanedioic acid	0.848366	C12H22O4	Lipids and lipid-like molecules	Fatty Acyls	Fatty acids and conjugates	Valylleucine;2-Amino-3-methyl-1-pyrrolidin-1-YL-butan-1-one	8.73099e+06	5.64104e+06	7.17165e+06	7.39231e+06	9.89113e+06	1.75764e+07	8.15094e+06	3.54113e+06	3.50661e+06	3.79609e+06	907042	2.73761e+06	9.6723e+06	1.11488e+06	6.41643e+06	9.22206e+06	3.61081e+06	2.554	0.00836818	0.0454479	1.52754
NEG	NEG_311.2951_493.1618_1	311.295	493.162	3D,7D,11D-Phytanic acid	0.848158	C20H40O2	Lipids and lipid-like molecules	Prenol lipids	Diterpenoids	3D,7D,11D-Phytanic acid;3L,7D,11D-Phytanic acid;Phytanic acid;Arachidic acid;Emulphor;Menthol;Decanal	2.39207e+07	2.41104e+07	1.95967e+07	2.69036e+07	1.1974e+07	1.22423e+07	1.98818e+07	2.94945e+07	3.07325e+07	2.63634e+07	1.81045e+07	2.16895e+07	1.5239e+07	2.11061e+07	2.15256e+07	1.98042e+07	2.32471e+07	0.8519	0.288854	0.51125	0.430524
POS	POS_258.17_257.0218_1	258.17	257.022	Hexenoylcarnitine	0.847975	C13H23NO4	Organic acids and derivatives	Keto acids and derivatives	Medium-chain keto acids and derivatives	2-Hexenoylcarnitine;Hexenoylcarnitine;Imiquimod;Budralazine	1.03707e+07	4.72095e+06	2.34423e+06	5.55361e+06	2.19762e+06	3.12436e+06	2.13598e+06	5.1736e+06	4.37279e+06	4.15244e+06	2.14002e+07	1.18989e+07	8.89246e+06	4.50783e+06	6.48897e+06	4.34964e+06	8.6283e+06	0.5041	0.0652126	0.19345	0.967207
NEG	NEG_833.5167_466.719_1	833.517	466.719	PI(16:0/18:2(9Z,12Z))	0.847892	C43H79O13P	Lipids and lipid-like molecules	Glycerophospholipids	Glycerophosphoinositols	PI(16:0/18:2(9Z,12Z));PI(16:1(9Z)/18:1(11Z));PI(16:1(9Z)/18:1(9Z));PI(16:2(9Z,12Z)/18:0);PI(18:0/16:2(9Z,12Z));PI(18:1(11Z)/16:1(9Z));PI(18:1(9Z)/16:1(9Z));PI(18:2(9Z,12Z)/16:0);PG(16:0/22:4(7Z,10Z,13Z,16Z));PG(18:0/20:4(5Z,8Z,11Z,14Z));PG(18:1(11Z)/20:3(5Z,8Z,11Z));PG(18:1(11Z)/20:3(8Z,11Z,14Z));PG(18:1(9Z)/20:3(5Z,8Z,11Z));PG(18:1(9Z)/20:3(8Z,11Z,14Z))	5.52804e+06	1.05593e+07	5.88034e+06	6.80976e+06	1.16697e+07	5.74109e+06	9.76188e+06	1.47184e+07	1.26563e+07	1.68645e+07	2.42194e+07	1.12473e+07	8.23022e+06	4.69921e+07	1.36342e+07	7.99287e+06	1.92755e+07	0.4147	0.0119408	0.0573604	1.20715
NEG	NEG_464.3004_244.6724_1	464.3	244.672	glyco-beta-muricholic acid	0.847628	C26H43NO6	Lipids and lipid-like molecules	Steroids and steroid derivatives	Bile acids, alcohols and derivatives	Glycocholic acid;Glycohyocholic acid;glyco-beta-muricholic acid;Stearidonyl carnitine	152442	143058	1.02242e+06	1.00024e+06	583870	2.08744e+06	8.8293e+06	5.78292e+06	747423	1.31646e+06	2.17943e+06	2.84347e+06	3.501e+06	531632	2.19436e+06	1.97411e+06	2.41462e+06	0.8176	0.237182	0.453526	0.868989
POS	POS_388.3059_274.6447_1	388.306	274.645	3-Hydroxytetradecanoyl carnitine	0.846486	C21H41NO5	Lipids and lipid-like molecules	Fatty Acyls	Fatty acid esters	2-Hydroxymyristoylcarnitine;3-Hydroxytetradecanoyl carnitine;Deoxyspergualin;Tresperimus;Glycerylmonooleate	4.7782e+06	1.76333e+06	4.61091e+06	3.00854e+06	5.76347e+06	1.66296e+06	6.02281e+06	4.01226e+06	1.37517e+06	3.99577e+06	3.20563e+06	6.08493e+06	2.34471e+06	2.45068e+06	3.64853e+06	3.94432e+06	3.35274e+06	1.1764	0.609539	0.77682	0.327404
POS	POS_770.6045_505.3748_1	770.605	505.375	PC(18:2(9Z,12Z)/P-18:0)	0.846003	C44H84NO7P	Lipids and lipid-like molecules	Glycerophospholipids	Glycerophosphocholines	PC(18:1(11Z)/P-18:1(11Z));PC(18:1(11Z)/P-18:1(9Z));PC(18:1(9Z)/P-18:1(11Z));PC(18:1(9Z)/P-18:1(9Z));PC(18:2(9Z,12Z)/P-18:0);PC(20:2(11Z,14Z)/P-16:0);PC(P-16:0/20:2(11Z,14Z));PC(P-18:0/18:2(9Z,12Z));PC(P-18:1(11Z)/18:1(11Z));PC(P-18:1(11Z)/18:1(9Z));PC(P-18:1(9Z)/18:1(11Z));PC(P-18:1(9Z)/18:1(9Z));PC(O-36:3);PC(O-18:1(9Z)/18:2(9Z,12Z));PC(O-34:0)	8.47262e+07	3.5626e+07	6.59557e+07	4.4553e+07	4.08439e+07	1.97267e+08	5.913e+07	4.94091e+07	9.66772e+07	1.80829e+08	6.96709e+07	4.94923e+07	9.53861e+07	5.83379e+07	8.05646e+07	7.5443e+07	8.56861e+07	0.8805	0.502176	0.696637	0.475547
NEG	NEG_165.0547_217.495_1	165.055	217.495	Phenyllactic acid	0.845961	C9H10O3	Phenylpropanoids and polyketides	Phenylpropanoic acids	NA	3-(3-Hydroxyphenyl)propanoic acid;D-Phenyllactic acid;L-3-Phenyllactic acid;Phenyllactic acid;4-Methoxyphenylacetic acid;Desaminotyrosine;3-Phenoxypropionic acid;Homovanillin;Ethyl vanillin;3,4-Dihydroxyphenylacetone;Guaicyl acetate;3,4-Dimethoxybenzaldehyde;Ethylparaben;Methyl 2-methoxybenzoate;Methyl 4-methoxybenzoate;3-(2-Hydroxyphenyl)propanoic acid;Ipomeanine;4-Methoxybenzyl formate;3-Hydrox…	7.23577e+06	7.37776e+06	6.02682e+06	7.17266e+06	6.90282e+06	6.20352e+06	6.76336e+06	6.08517e+06	6.05194e+06	6.41677e+06	7.44568e+06	6.40675e+06	6.09619e+06	7.18595e+06	6.66937e+06	6.81182e+06	6.52692e+06	1.0436	0.338751	0.559985	0.292913
POS	POS_196.1696_311.924_1	196.17	311.924	1-Amino-3-hydroxymethyl-5-methyl-adamantane	0.845733	C12H21NO	Organic oxygen compounds	Organooxygen compounds	Alcohols and polyols	1-Amino-3-hydroxymethyl-5-methyl-adamantane;3-Amino-1-hydroxy-5,7-dimethyl-adamantane;Propofol	1.35495e+07	1.81332e+07	1.21444e+07	1.39935e+07	1.41994e+07	1.25332e+07	1.56017e+07	1.48216e+07	1.52131e+07	1.74823e+07	1.69879e+07	1.30799e+07	2.03525e+07	1.55318e+07	1.52589e+07	1.43078e+07	1.62099e+07	0.8827	0.118814	0.291309	0.409813
NEG	NEG_287.2225_268.9123_1	287.223	268.912	Bupivacaine	0.844918	C18H28N2O	Organic acids and derivatives	Carboxylic acids and derivatives	Amino acids, peptides, and analogues	Caprylic acid;Valproic acid;(3R,5Z)-5-Octene-1,3-diol;2-Ethylhexanoic acid;1-Hydroxy-3-octanone;cis- and trans-2-Isobutyl-4-methyl-1,3-dioxolane;1,1-Dimethoxy-trans-2-hexene;3-Hydroxy-2-octanone;Valeraldehyde propyleneglycol acetal;(±)-5-Hydroxy-4-octanone;3-(Hydroxymethyl)-2-heptanone;Pentadecanoic acid;Myristic acid	1.33194e+07	1.72272e+07	1.50309e+07	1.40864e+07	1.32719e+07	1.50883e+07	1.54379e+07	1.37984e+07	1.6486e+07	1.72253e+07	1.72075e+07	1.44286e+07	1.50916e+07	1.62121e+07	1.52794e+07	1.47803e+07	1.57785e+07	0.9367	0.195066	0.400917	0.258352
POS	POS_223.154_222.7135_1	223.154	222.714	Tetraglyme	0.844723	C10H22O5	Organic oxygen compounds	Organooxygen compounds	Ethers	Tetraglyme	1.51509e+07	6.58082e+06	2.00457e+07	2.79109e+07	1.55715e+07	5.72267e+06	2.26102e+07	7.29737e+06	2.65005e+07	6.96831e+06	1.3595e+07	6.41694e+06	2.24578e+07	2.19493e+07	1.5627e+07	1.62275e+07	1.50265e+07	1.0799	0.778	0.881797	0.217115
NEG	NEG_399.0089_41.4101_1	399.009	41.4101	Pyrogallol Red	0.844619	C19H12O8S	Organoheterocyclic compounds	Benzopyrans	1-benzopyrans	Xanthylic acid;D-Erythrose 4-phosphate;Sevoflurane;3,5-Dinitrocatechol;D-myo-Inositol 1,4-bisphosphate;D-Fructose 2,6-bisphosphate;Fructose 1,6-bisphosphate;alpha-D-Glucose 1,6-bisphosphate;D-myo-Inositol 1,3-bisphosphate;D-myo-Inositol 3,4-bisphosphate;1,6-Di-O-phosphono-D-fructose;[(2R,3R)-2,3,5-Trihydroxy-4-oxo-6-phosphonooxyhexyl] dihydrogen phosphate	3.40652e+06	5.66335e+06	4.84783e+06	2.00334e+06	3.54011e+06	3.70167e+07	4.06166e+07	3.63136e+07	1.79045e+06	7.79516e+06	2.78635e+06	2.08348e+06	3.39716e+07	3.86073e+07	1.57459e+07	1.38706e+07	1.76211e+07	0.7872	0.787138	0.887498	0.206299
NEG	NEG_861.5434_469.6953_1	861.543	469.695	PI(18:0/18:2(9Z,12Z))	0.844434	C45H83O13P	Lipids and lipid-like molecules	Glycerophospholipids	Glycerophosphoinositols	PI(16:0/20:2(11Z,14Z));PI(18:0/18:2(9Z,12Z));PI(18:1(11Z)/18:1(11Z));PI(18:1(11Z)/18:1(9Z));PI(18:1(9Z)/18:1(11Z));PI(18:1(9Z)/18:1(9Z));PI(18:2(9Z,12Z)/18:0);PI(20:2(11Z,14Z)/16:0);1,2-Di-(9Z-octadecenoyl)-sn-glycero-3-phospho-(1'-myo-inositol);PG(18:0/22:4(7Z,10Z,13Z,16Z))	8.83836e+06	1.21823e+07	9.07491e+06	1.54261e+07	6.74054e+06	6.84711e+06	9.80174e+06	1.44645e+07	1.04415e+07	1.45773e+07	2.25483e+07	9.11398e+06	6.39642e+06	2.23323e+07	1.20561e+07	9.84443e+06	1.42677e+07	0.69	0.153938	0.343984	0.684757
POS	POS_109.0287_42.139_1	109.029	42.139	5-Hydroxymethyl-2-furancarboxaldehyde	0.844382	C6H6O3	Organic oxygen compounds	Organooxygen compounds	Carbonyl compounds	NA	2.15616e+08	1.88015e+08	1.99942e+08	2.07494e+08	1.54721e+08	1.47578e+08	1.3713e+08	8.89813e+07	7.33432e+07	7.86608e+07	2.37793e+07	1.75529e+07	1.42271e+08	7.33443e+07	1.24888e+08	1.78642e+08	7.11333e+07	2.5114	0.0074697	0.0419776	1.5168
POS	POS_180.1312_218.0382_1	180.131	218.038	Butanoic acid, 2,3-dihydroxypropyl ester	0.843632	C7H14O4	Lipids and lipid-like molecules	Glycerolipids	Monoradylglycerols	NA	240778	119035	257618	208756	247220	264424	288827	165107	334668	380160	211109	172957	270296	342875	250274	232380	268167	0.8665	0.470762	0.673241	0.39173
NEG	NEG_181.0708_47.4615_1	181.071	47.4615	Sorbitol	0.843243	C6H14O6	Organic oxygen compounds	Organooxygen compounds	Carbohydrates and carbohydrate conjugates	Galactitol;Sorbitol;Mannitol;L-Iditol;3-Hydroxymethyl xylitol;3-Deoxy-D-arabinitol;2-Deoxy-D-ribitol;1-Deoxy-D-ribitol;2-C-Methyl-D-erythritol;Erythritol;D-Threitol	2.54854e+07	9.51622e+06	7.53006e+06	2.1379e+07	5.71466e+06	9.99052e+06	9.52033e+06	3.84816e+07	1.54158e+07	2.32064e+07	4.82291e+07	6.05262e+07	4.17483e+07	3.13678e+07	2.48651e+07	1.27337e+07	3.69965e+07	0.3442	0.00145096	0.0154936	1.53947
NEG	NEG_269.2484_499.2072_1	269.248	499.207	2-Methylhexadecanoic acid	0.842367	C17H34O2	Lipids and lipid-like molecules	Fatty Acyls	Fatty acids and conjugates	Heptadecanoic acid;15-Methylpalmitate;2-Methylhexadecanoic acid;1-Hexadecene;Germacrane	5.87207e+06	5.68018e+06	6.30469e+06	5.8706e+06	5.31392e+06	5.04969e+06	1.22549e+07	5.75559e+06	7.89811e+06	5.51929e+06	5.55934e+06	4.3094e+06	6.18165e+06	8.81232e+06	6.45584e+06	6.62087e+06	6.29081e+06	1.0525	0.836257	0.916348	0.0743764
POS	POS_147.0804_350.7967_1	147.08	350.797	Benzylideneacetone	0.842034	C10H10O	Benzenoids	Benzene and substituted derivatives	Styrenes	3-(4-Methylphenyl)-2-propenal;2-Methyl-3-phenyl-2-propenal;Benzylideneacetone;4-(1-Methylethenyl)benzaldehyde;4-Fluorocyclohexane-1-carboxylic acid;1-Tetralone	1.63134e+07	140162	209990	192331	124678	320830	6.12881e+06	188068	137322	818773	89126.1	420415	1.57762e+06	158527	1.91572e+06	3.34717e+06	484265	6.9119	0.445472	0.652065	0.737388
POS	POS_266.1386_217.7485_1	266.139	217.749	N6-Methyl-2'-deoxyadenosine	0.84187	C11H15N5O3	Nucleosides, nucleotides, and analogues	Purine nucleosides	Purine 2'-deoxyribonucleosides	3,4-Pyrrolidinediol, 2-(p-methoxybenzyl)-, 3-acetate, (2S,3R,4R)-;Boc-D-phenylalanine;Tiglylcarnitine;N-((1R,2S,4S)-Bicyclo[2.2.1]heptan-2-yl)-9-methyl-9H-purin-6-amine;N-3-Hydroxyoctanoyl-L-homoserine lactone;(+)-cis-5,6-Dihydro-5-hydroxy-4-methoxy-6-(2-phenylethyl)-2H-pyran-2-one;Citreovirenone;Monocyclohexyl phthalate;Olivetonide	1.95093e+07	1.35129e+07	1.25545e+07	8.8759e+06	1.85947e+07	1.95225e+07	1.87386e+07	4.25205e+07	2.67611e+07	1.29837e+07	7.05473e+07	4.32413e+07	2.38896e+07	4.38114e+07	2.67902e+07	1.59012e+07	3.76793e+07	0.422	0.00889834	0.0472552	1.26389
POS	POS_266.1386_233.8152_1	266.139	233.815	3,4-Pyrrolidinediol, 2-(p-methoxybenzyl)-, 3-acetate, (2S,3R,4R)-	0.84187	C14H19NO4	Benzenoids	Phenol ethers	Anisoles	3,4-Pyrrolidinediol, 2-(p-methoxybenzyl)-, 3-acetate, (2S,3R,4R)-;Boc-D-phenylalanine;Tiglylcarnitine;N-((1R,2S,4S)-Bicyclo[2.2.1]heptan-2-yl)-9-methyl-9H-purin-6-amine;N-3-Hydroxyoctanoyl-L-homoserine lactone;(+)-cis-5,6-Dihydro-5-hydroxy-4-methoxy-6-(2-phenylethyl)-2H-pyran-2-one;Citreovirenone;Monocyclohexyl phthalate;Olivetonide	3.43993e+06	4.31886e+06	3.51114e+06	4.00143e+06	6.83441e+06	7.17812e+06	217159	1.64481e+07	9.69573e+06	4.211e+06	2.741e+07	1.70873e+07	8.98345e+06	1.69436e+07	9.30573e+06	4.21444e+06	1.4397e+07	0.2927	0.0206468	0.0842052	1.57155
NEG	NEG_595.2875_278.0459_1	595.287	278.046	LysoPI(18:2(9Z,12Z)/0:0)	0.841195	C27H49O12P	Lipids and lipid-like molecules	Glycerophospholipids	Glycerophosphoinositols	LysoPI(18:2(9Z,12Z)/0:0);Ambenonium;Mozenavir	1.44807e+06	2.22125e+06	2.17253e+06	2.86068e+06	988726	1.88657e+06	1.2172e+06	3.78421e+06	351911	645317	3.29291e+06	2.17131e+06	1.03307e+06	2.12287e+06	1.87119e+06	1.82786e+06	1.91451e+06	0.9547	0.644912	0.796164	0.778663
NEG	NEG_201.0371_79.2265_1	201.037	79.2265	4-Ethylphenylsulfate	0.840606	C8H10O4S	Organic acids and derivatives	Organic sulfuric acids and derivatives	Arylsulfates	Hexanesulfonic acid	2.83716e+08	3.78608e+08	3.36212e+08	2.75209e+08	2.89396e+08	2.61108e+08	3.40236e+08	3.49321e+08	2.19347e+08	2.62193e+08	4.18111e+08	3.61381e+08	3.81352e+08	3.5271e+08	3.22064e+08	3.09212e+08	3.34916e+08	0.9233	0.520101	0.711092	0.318251
POS	POS_373.2444_52.2391_1	373.244	52.2391	Gentian Violet	0.838955	C25H30N3	Benzenoids	Benzene and substituted derivatives	Diphenylmethanes	NA	3.62027e+07	2.7958e+07	6.79136e+07	2.15264e+07	9.36152e+06	2.05729e+07	8.70112e+06	4.87599e+08	4.67906e+07	1.44593e+07	6.95954e+08	3.45313e+08	1.04463e+08	7.70623e+08	1.89817e+08	2.74623e+07	3.52172e+08	0.078	0.00958495	0.0493579	2.0348
NEG	NEG_117.0193_584.5796_1	117.019	584.58	Erythrono-1,4-lactone	0.836703	C4H6O4	Organoheterocyclic compounds	Lactones	Gamma butyrolactones	Methylmalonic acid;Succinic acid;Erythrono-1,4-lactone;4-Hydroxy-2-oxobutanoic acid;xi-3-Hydroxy-2-oxobutanoic acid;Pyruvaldehyde;Malondialdehyde;Acrylic acid;1,3-Dioxole;beta-propiolactone	4.23271e+07	3.96277e+07	1.91547e+07	3.57181e+07	2.50555e+07	1.36002e+07	3.25462e+07	5.01755e+07	7.93066e+07	2.46092e+07	2.48201e+07	4.18042e+07	2.93297e+07	2.73334e+07	3.4672e+07	2.97185e+07	3.96255e+07	0.75	0.269966	0.492395	0.562919
POS	POS_204.1229_144.4319_1	204.123	144.432	N-(3-Methylbut-2-EN-1-YL)-9H-purin-6-amine	0.836092	C10H13N5	Organoheterocyclic compounds	Imidazopyrimidines	Purines and purine derivatives	L-Acetylcarnitine;N-Lactoylleucine;1-Carboxyethylleucine;DL-Acetylcarnitine;N-(3-Methylbut-2-EN-1-YL)-9H-purin-6-amine;Glutamic acid diethyl ester;5-(2-Methylpropyl)tetrahydro-2-oxo-3-furancarboxylic acid;5-Butyltetrahydro-2-oxo-3-furancarboxylic acid;1,2-Cyclohexanedicarboxylic acid, 4-methyl-;2-(1-hydroxyethyl)-4-(2-hydroxypropyl)-2H-furan-5-one	3.82131e+08	3.08751e+08	3.13772e+08	4.06355e+08	4.22699e+08	3.19583e+08	2.55902e+08	4.16026e+08	2.63817e+08	5.29694e+08	2.93944e+09	7.4619e+08	5.29702e+08	3.17531e+08	5.82256e+08	3.4417e+08	8.20342e+08	0.4195	0.131359	0.311359	0.905844
NEG	NEG_201.0246_101.2196_1	201.025	101.22	4-Chloro-3,5-dimethoxybenzyl alcohol	0.834341	C9H11ClO3	Benzenoids	Benzene and substituted derivatives	Methoxybenzenes	4-Ethylphenylsulfate;Ethionamide;3-(Acetylthio)-2-methylfuran;1-(3-Hydroxy-5-methyl-2-thienyl)ethanone;Furfuryl thioacetate;Allantoxanamide;Methyl thiophene-2-carboxylate;S-(2-Furanylmethyl) methanethioate;Methyl 2-thiofuroate;Benzenesulfinic acid	1.58399e+08	1.19555e+08	2.29052e+08	2.23161e+08	2.05477e+08	2.01529e+08	2.17999e+08	6.10078e+07	1.08856e+08	1.20557e+08	3.86309e+07	1.14244e+08	1.61939e+08	7.23658e+07	1.45198e+08	1.93596e+08	9.68002e+07	2	0.00507136	0.0330207	1.27701
POS	POS_249.1555_50.0354_1	249.156	50.0354	Micheliolide	0.833433	C15H20O3	Organoheterocyclic compounds	Lactones	Gamma butyrolactones	2-[(Z)-[(4Z)-4-(Diaminomethylidenehydrazinylidene)hexan-3-ylidene]amino]guanidine;Dexfenfluramine;Asparaginyl-Valine;L-Alanyl-L-alanyl-L-alanine;Fenfluramine	6.3972e+07	5.00307e+07	5.04911e+07	8.11103e+07	8.20336e+07	6.35192e+07	1.14569e+08	3.85514e+07	3.57071e+07	3.37938e+07	4.33633e+07	4.83855e+07	4.95437e+07	6.64339e+07	5.86789e+07	7.22466e+07	4.51112e+07	1.6015	0.00805332	0.0442563	0.974177
NEG	NEG_201.0248_74.1098_1	201.025	74.1098	Xanthotoxol	0.83315	C11H6O4	Phenylpropanoids and polyketides	Coumarins and derivatives	Furanocoumarins	Ethionamide;Allantoxanamide	1.33063e+08	1.33999e+08	1.39621e+08	1.49834e+08	1.20555e+08	1.33546e+08	1.26796e+08	6.73626e+07	1.07898e+08	9.34121e+07	4.56904e+07	1.0508e+08	1.14065e+08	6.03462e+07	1.09376e+08	1.33916e+08	8.48363e+07	1.5785	0.00847985	0.0458671	1.04707
NEG	NEG_197.1539_278.4903_1	197.154	278.49	2,2'-Azobis(2-amidinopropane)	0.832973	C8H18N6	Organic nitrogen compounds	Organonitrogen compounds	Azo compounds	5Z-Dodecenoic acid;2,2'-Azobis(2-amidinopropane);1,9-Decadiene;Camphane;Decahydronaphthalene;Pinane	1.29997e+06	942407	1.7198e+06	1.26378e+06	1.75578e+06	1.1974e+06	1.84846e+06	784679	655495	1.04776e+06	74777.7	1.55125e+06	713119	1.11918e+06	1.14099e+06	1.43251e+06	849466	1.6864	0.092836	0.248434	1.09302
POS	POS_211.1441_196.6724_1	211.144	196.672	10-Hydroxydecanoic acid	0.832649	C10H20O3	Organic acids and derivatives	Hydroxy acids and derivatives	Medium-chain hydroxy acids and derivatives	L,L-Cyclo(leucylprolyl);Congressane;2-Isopropylphenyl methylcarbamate;Methoxyphedrine;3-Hydroxy-3-phenylpentanamide;5,6-Dihydroxy-2-methylaminotetralin;4-(Butylamino)benzoic acid;Butyl 4-aminobenzoate;Isobutamben;3,4-Methylenedioxymethamphetamine;2-Methyl-N-(4-Methylphenyl)alanine	2.06739e+06	1.81391e+06	1.84389e+06	1.34398e+06	3.38979e+06	2.07566e+06	1.86704e+06	2.21542e+06	3.23315e+06	848218	1.46263e+06	1.70246e+06	2.46773e+06	1.90985e+06	2.01722e+06	2.05738e+06	1.97707e+06	1.0406	0.69811	0.834766	0.175964
NEG	NEG_94.9794_581.3922_1	94.9794	581.392	Methylphosphonic acid	0.831482	CH5O3P	Organic acids and derivatives	Organic phosphonic acids and derivatives	Organic phosphonic acids	NA	2.35899e+07	2.01341e+07	3.05554e+07	1.94524e+07	2.28234e+07	2.54648e+07	2.83693e+07	2.46061e+07	2.68673e+07	3.17019e+07	2.17855e+07	3.33398e+07	2.94605e+07	3.05544e+07	2.63361e+07	2.43413e+07	2.83308e+07	0.8592	0.0956445	0.253065	0.504632
POS	POS_318.2999_353.0718_1	318.3	353.072	Phytosphingosine	0.830829	C18H39NO3	Organic nitrogen compounds	Organonitrogen compounds	Amines	Phytosphingosine;xi-10-Hydroxyoctadecanoic acid;2-Hydroxystearic acid;Octadecaneperoxoic acid	1.1357e+09	8.02828e+08	4.25278e+08	7.93011e+08	1.41862e+08	1.82994e+08	1.23858e+08	1.63197e+08	1.75381e+08	6.59464e+08	3.72373e+08	3.18698e+08	1.77042e+08	2.14465e+08	4.06154e+08	5.15076e+08	2.97232e+08	1.7329	0.400812	0.615328	0.487404
POS	POS_204.1132_53.355_1	204.113	53.355	3-Indolebutyric acid	0.830255	C12H13NO2	Organoheterocyclic compounds	Indoles and derivatives	Indoles	Tryptophanamide;OR-1855;4-Aminoantipyrine;5-Carboxamidotryptamine;Ciamexon;Sumanirole;4'-(Imidazol-1-yl)acetophenone;1H-Imidazole, 2-(2-benzofuranyl)-4,5-dihydro-	1.30734e+08	1.35933e+08	9.50276e+07	1.00695e+08	9.77739e+07	7.89434e+07	9.16817e+07	1.03432e+08	2.90206e+08	8.60141e+07	1.20986e+08	1.26893e+08	1.68811e+08	5.45173e+07	1.20118e+08	1.04398e+08	1.35837e+08	0.7686	0.476729	0.677627	0.48672
POS	POS_180.1383_213.7965_1	180.138	213.796	p-(Isoamyloxy)aniline	0.827683	C11H17NO	Benzenoids	Phenol ethers	Aminophenyl ethers	Mexiletine;3-Ethyl-2-(1-pyrrolidinyl)-2-cyclopenten-1-one;5-Ethyl-2-(1-pyrrolidinyl)-2-cyclopenten-1-one;3,4-Dimethyl-2-(1-pyrrolidinyl)-2-cyclopenten-1-one;7-Ethyl-2,3,4,5,6,7-hexahydrocyclopent[b]azepin-8(1H)-one;2,3,4,5,6,7-Hexahydro-6,7-dimethylcyclopent[b]azepin-8(1H)-one;trans-4,5-Dimethyl-2-(1-pyrrolidinyl)-2-cyclopenten-1-one;4-Methylracephedrine;p-Methoxymethamphetamine;p-(Isoamyloxy)ani…	287152	127955	430109	462096	124831	2.51408e+07	90855.1	160190	214751	82504.8	35010.8	46928.6	50085.6	7.48953e+06	2.48163e+06	3.80912e+06	1.15414e+06	3.3004	0.334853	0.555709	0.914773
POS	POS_324.2071_327.8118_1	324.207	327.812	Lysergide	0.823358	C20H25N3O	Alkaloids and derivatives	Ergoline and derivatives	Lysergic acids and derivatives	2-(2H-Benzo[d][1,2,3]triazol-2-yl)-4,6-di-tert-butylphenol;Lysergide;Prodigiosin;Dehydroabietylamine;Koumine;Fenazaquin	282440	684271	650337	308768	6538.8	972240	321110	847996	3.4695e+06	872652	1.86319e+06	1.22907e+06	1.56846e+06	1.87253e+07	2.27156e+06	460815	4.0823e+06	0.1129	0.0201998	0.0828238	1.90263
NEG	NEG_96.965_42.6602_1	96.965	42.6602	1,1-Dichloroethane	0.823232	C2H4Cl2	Organohalogen compounds	Organochlorides	NA	NA	1.39951e+07	1.87297e+07	1.42483e+07	1.5816e+07	1.3468e+07	1.73084e+07	2.34019e+07	1.91772e+07	1.45261e+07	1.30129e+07	1.71409e+07	1.19938e+07	2.42514e+07	7.67894e+06	1.60535e+07	1.67096e+07	1.53973e+07	1.0852	0.466685	0.669795	0.26693
POS	POS_183.0781_255.8483_1	183.078	255.848	Triethyl Phosphate	0.823033	C6H15O4P	Organic acids and derivatives	Organic phosphoric acids and derivatives	Phosphate esters	Ethyl-3,4-dephostatin;Diisopropylphosphate;Triethyl Phosphate;4-Pentenoic acid, 2-fluoro-2-propyl-;Caprylic acid;Valproic acid;(3R,5Z)-5-Octene-1,3-diol;2-Ethylhexanoic acid;1-Hydroxy-3-octanone;cis- and trans-2-Isobutyl-4-methyl-1,3-dioxolane;1,1-Dimethoxy-trans-2-hexene;3-Hydroxy-2-octanone;Valeraldehyde propyleneglycol acetal;(±)-5-Hydroxy-4-octanone;3-(Hydroxymethyl)-2-heptanone;Methionine su…	1.14766e+07	2.7062e+07	6.77724e+06	1.07773e+07	1.352e+07	4.33259e+07	6.84263e+06	6.70162e+07	1.3051e+07	6.73561e+07	4.03158e+07	3.23439e+07	6.52252e+06	8.69175e+06	2.53628e+07	1.71117e+07	3.36139e+07	0.5091	0.243388	0.462217	0.745511
NEG	NEG_183.1017_255.1857_1	183.102	255.186	Abametapir	0.822608	C12H12N2	Organoheterocyclic compounds	Pyridines and derivatives	Bipyridines and oligopyridines	NA	3.29143e+06	3.66362e+06	3.34401e+06	3.58912e+06	3.55668e+06	3.28786e+06	3.39758e+06	3.54185e+06	3.80377e+06	3.88871e+06	3.40088e+06	3.3556e+06	3.19343e+06	3.44343e+06	3.48271e+06	3.44719e+06	3.51824e+06	0.9798	0.554512	0.73611	0.125167
NEG	NEG_229.1439_263.2434_1	229.144	263.243	Talaromycin A	0.821774	C12H22O4	Organic oxygen compounds	Organooxygen compounds	Ethers	Dodecanedioic acid;Talaromycin A;Dibutyl succinate;1-Nitrosopiperazine;Undecylenic acid;2-Ethylhexyl acrylate;trans-Dec-2-enoic acid;8-Methylnonenoate;Linalool oxide (trans-pyranoid);Linalool oxide III;4-Hydroxy-2,6-dimethyl-7-octen-3-one;(S,E)-2,6-Dimethyl-5,7-octadiene-2,3-diol;Cnidiol C;(E)-3-(Tetrahydro-5,5-dimethyl-2-furanyl)-2-buten-1-ol;Linalyl oxide;Lilac alcohol;2,6-Dimethyl-3,7-octadien…	2.88959e+06	3.56074e+06	3.03705e+06	2.97944e+06	3.18242e+06	2.88319e+06	4.40414e+06	3.38651e+06	3.77004e+06	3.89856e+06	3.86466e+06	3.54239e+06	3.10173e+06	3.38229e+06	3.4202e+06	3.27665e+06	3.56374e+06	0.9194	0.198	0.404448	0.312227
NEG	NEG_187.0409_53.9992_1	187.041	53.9992	Isoplumbagin	0.81991	C11H8O3	Benzenoids	Naphthalenes	Naphthoquinones	Isoplumbagin;1-Hydroxy-2-naphthoic acid;Plumbagin;Hydrazino nicotinamide;Naphth(1,2-b)oxirene	1.68373e+09	1.35948e+09	1.20334e+09	1.62404e+09	1.28531e+09	1.32614e+09	1.34505e+09	1.12805e+09	1.1181e+09	7.54561e+08	7.8393e+08	1.36662e+09	1.13614e+09	7.19793e+08	1.20245e+09	1.40387e+09	1.00103e+09	1.4024	0.00859823	0.0461155	0.829957
NEG	NEG_179.0551_75.1295_1	179.055	75.1295	D-Fructose	0.819886	C6H12O6	Organic oxygen compounds	Organooxygen compounds	Carbohydrates and carbohydrate conjugates	D-Glucose;D-Galactose;D-Mannose;myo-Inositol;3-Deoxyarabinohexonic acid;D-Fructose;Allose;L-Sorbose;alpha-D-Glucose;scyllo-Inositol;Dihydroxyacetone (dimer);L-Galactose;Levoinositol;(2R,3R,4R,5R)-2,3,4,5,6-Pentahydroxyhexanal;(2R,4S,5S)-1,2,4,5,6-Pentahydroxyhexan-3-one;(3R,4R,5R)-1,3,4,5,6-Pentahydroxyhexan-2-one;D-Fructofuranose;D-Gulose;D-Psicose;Lactic acid;Hydroxypropionic acid;Glyceraldehyd…	1.63555e+07	1.33129e+07	1.24095e+07	3.62767e+07	1.2598e+07	1.58691e+07	1.55736e+07	7.37404e+07	1.65423e+07	2.03554e+07	7.99787e+07	6.02068e+07	3.68172e+07	1.05708e+08	3.68388e+07	1.7485e+07	5.61926e+07	0.3112	0.00729479	0.0412464	1.44573
POS	POS_520.3395_330.8082_1	520.34	330.808	LysoPC(18:2/0:0)	0.818917	C26H50NO7P	Lipids and lipid-like molecules	Glycerophospholipids	Glycerophosphocholines	LysoPC(18:2/0:0)	1.98848e+08	7.20377e+07	2.0553e+08	1.20072e+08	8.15692e+07	1.07854e+08	8.4622e+07	1.22032e+08	9.68537e+07	5.58458e+07	1.50038e+08	1.4485e+08	4.04709e+07	5.83577e+07	1.09927e+08	1.24362e+08	9.54926e+07	1.3023	0.271196	0.493196	0.656185
NEG	NEG_887.5541_485.0579_1	887.554	485.058	PI(16:0/22:3(10Z,13Z,16Z))	0.818164	C47H85O13P	Lipids and lipid-like molecules	Glycerophospholipids	Glycerophosphoinositols	NA	6.58193e+07	1.03316e+08	6.88387e+07	7.41717e+07	7.49998e+07	6.87896e+07	1.04921e+08	9.86441e+07	1.17405e+08	1.31603e+08	2.37253e+08	9.99414e+07	1.51246e+08	1.78481e+08	1.12531e+08	8.01224e+07	1.44939e+08	0.5528	0.00262411	0.0218651	1.08452
NEG	NEG_187.041_84.1889_1	187.041	84.1889	Plumbagin	0.816785	C11H8O3	Benzenoids	Naphthalenes	Naphthoquinones	Isoplumbagin;1-Hydroxy-2-naphthoic acid;Plumbagin;Hydrazino nicotinamide;Naphth(1,2-b)oxirene	1.0219e+08	8.89355e+07	7.36661e+07	1.01441e+08	8.28294e+07	9.06567e+07	6.4147e+07	3.71468e+07	2.35637e+08	3.36031e+07	2.85507e+07	4.34194e+07	3.99571e+07	1.91325e+07	7.43795e+07	8.62666e+07	6.24923e+07	1.3804	0.0652428	0.19345	1.03602
POS	POS_249.0956_63.1196_1	249.096	63.1196	p-Hydroxyphenobarbital	0.816488	C12H12N2O4	Organoheterocyclic compounds	Diazines	Pyrimidines and pyrimidine derivatives	Carnosine;Nimorazole;beta-Alanyl-L-histidine	1.25046e+08	9.96592e+07	7.78188e+07	1.19545e+08	8.78513e+07	1.26561e+08	1.45478e+08	3.13344e+07	3.17419e+07	7.06592e+07	2.92046e+07	7.06165e+07	8.10791e+07	5.70263e+07	8.24016e+07	1.11709e+08	5.30946e+07	2.104	0.00221345	0.0197362	1.3109
POS	POS_233.1495_129.8712_1	233.15	129.871	Thr-Leu	0.815729	C10H20N2O4	Organic acids and derivatives	Carboxylic acids and derivatives	Amino acids, peptides, and analogues	Thr-Leu;Altretamine;Propenoylcarnitine;Dihydrokainic acid;Indanidine	6.62639e+06	3.43829e+06	4.49953e+06	5.01487e+06	4.59832e+06	1.11399e+07	4.22408e+06	3.47638e+06	2.66623e+06	2.05724e+06	15297.6	2.2968e+06	2.83017e+06	545177	3.81634e+06	5.64877e+06	1.9839e+06	2.8473	0.0658164	0.194606	1.75399
POS	POS_194.1176_235.5766_1	194.118	235.577	2-Isopropylphenyl methylcarbamate	0.815682	C11H15NO2	Benzenoids	Benzene and substituted derivatives	Cumenes	2-Isopropylphenyl methylcarbamate;Methoxyphedrine;3-Hydroxy-3-phenylpentanamide;5,6-Dihydroxy-2-methylaminotetralin;4-(Butylamino)benzoic acid;Butyl 4-aminobenzoate;Isobutamben;3,4-Methylenedioxymethamphetamine;2-Methyl-N-(4-Methylphenyl)alanine;2-(Phenylethenyl)-1,3-dioxolane;3-(4-Methoxyphenyl)-2-methyl-2-propenal	513462	494194	1.17567e+06	951161	916208	1.5339e+06	1.89416e+06	1.56252e+06	616609	652311	1.09945e+06	5.29093e+06	5.77162e+06	1.85846e+06	1.7379e+06	1.06839e+06	2.40741e+06	0.4438	0.183498	0.386848	0.785311
NEG	NEG_303.2326_371.2712_1	303.233	371.271	Mesterolone	0.81495	C20H32O2	Lipids and lipid-like molecules	Steroids and steroid derivatives	Androstane steroids	Arachidonic acid;Cis-8,11,14,17-Eicosatetraenoic acid;Mesterolone;Drostanolone;5,8,11,14-Icosatetraenoic Acid;Mestaline;Methandriol;Perillyl alcohol;Alpha-Pinene-oxide;(E)-3,7-Dimethyl-1,5,7-octatrien-3-ol;p-Mentha-1(6),8-dien-3-ol;cis-2-Thujen-4-ol;Piperitone;(S)-9,10-Cyclo-p-menth-1-en-4-ol;(2S,4R)-p-Mentha-1(7),5-dien-2-ol;Teresantalol;(+)-cis-Carveol;3-Pinanone;(R)-Piperitone;(-)-trans-Isopul…	4.68549e+06	4.20064e+06	4.21506e+06	3.08099e+06	1.12561e+07	9.69975e+06	4.93662e+06	9.19064e+06	1.49126e+06	2.64516e+06	288087	5.42047e+06	6.9177e+06	1.00182e+07	5.57473e+06	6.01066e+06	5.13879e+06	1.1697	0.352006	0.571013	0.6953
POS	POS_209.1384_214.4421_1	209.138	214.442	Pilocarpine	0.813069	C11H16N2O2	Alkaloids and derivatives	NA	NA	5S,6S-epoxy-15R-hydroxy-ETE;4-Hydroxydebrisoquine	1.51365e+07	6.27475e+06	2.11123e+07	2.61969e+07	1.62954e+07	5.30713e+06	2.29243e+07	6.37827e+06	2.83923e+07	1.34008e+07	1.24156e+07	6.02218e+06	2.317e+07	2.31647e+07	1.61565e+07	1.61782e+07	1.61349e+07	1.0027	0.977797	0.992221	0.321762
NEG	NEG_253.119_207.6218_1	253.119	207.622	3,5-Dihydroxy-4-isopropylstilbene	0.810956	C17H18O2	Phenylpropanoids and polyketides	Stilbenes	NA	Midodrine;L-Furosine;L-Pyridosine;Pyrraline;Aldosine;2,3-Dihydroxypropyl octanoate;(±)-4-Methylene-2-pyrrolidinecarboxylic acid;4-Aminohex-5-ynoic acid;Isoguvacine;Methylenecyclopropylglycine;Pilocarpine;Descarbonyl-lacosamide;(+)-Isopilocarpine;Aminocarb;Laccarin;alpha-(4-Pyridyl-1-oxide)-N-tert-butylnitrone;cyclo(pro-pro)	412943	925375	544016	869194	676402	492295	369560	775323	514276	316665	967621	1.31342e+06	952139	670912	700010	612826	787194	0.7785	0.347388	0.566826	0.429421
POS	POS_204.1054_236.815_1	204.105	236.815	Methsuximide	0.809941	C12H13NO2	Organoheterocyclic compounds	Pyrrolidines	Phenylpyrrolidines	NA	776207	47804.6	630418	548264	327630	71098.7	15320.8	1.09694e+06	2.10645e+06	1.64827e+06	7.59417e+06	2.61047e+06	30983.8	481322	1.28467e+06	345249	2.22409e+06	0.1552	0.0669649	0.196702	1.57484
NEG	NEG_465.3394_426.6772_1	465.339	426.677	2,3-Epoxyphylloquinone	0.809847	C31H46O3	Lipids and lipid-like molecules	Prenol lipids	Quinone and hydroquinone lipids	Vitamin K1 2,3-epoxide;2,3-Epoxyphylloquinone	759655	6599.94	1.24914e+07	848966	30662.3	29935.8	168567	22864.6	1.53747e+06	362983	130588	3.39854e+06	242457	400496	1.45937e+06	2.04797e+06	870770	2.3519	0.61319	0.779159	0.799228
POS	POS_200.1646_241.1258_1	200.165	241.126	Diethylcarbamazine	0.806331	C10H21N3O	Organoheterocyclic compounds	Diazinanes	Piperazines	Methyl 4,8-decadienoate;cis-3-Hexenyl tiglate;2-Hexyl-4-pentynoic Acid	7.94953e+07	1.2237e+08	7.73179e+07	8.33166e+07	8.15625e+07	7.64351e+07	8.62486e+07	1.00566e+08	9.46425e+07	1.02049e+08	9.64264e+07	7.56412e+07	1.35048e+07	1.09557e+08	8.56523e+07	8.6678e+07	8.46267e+07	1.0242	0.584298	0.758163	0.569347
NEG	NEG_433.1942_78.4339_1	433.194	78.4339	1,1'-Ethylidenebistryptophan	0.80535	C24H26N4O4	Organoheterocyclic compounds	Indoles and derivatives	Indolyl carboxylic acids and derivatives	Ramipril Diketopiperazine;Malagashanine;Trimethobenzamide;Ramiprilat;Hydroxyzine	1.26379e+07	5.68312e+06	7.71301e+06	1.48894e+07	9.84183e+06	1.98535e+07	1.04202e+07	772263	3.33034e+06	4.15791e+06	1.06011e+06	2.56264e+06	2.64504e+06	1.8899e+06	6.96123e+06	1.1577e+07	2.34546e+06	4.9359	0.000111546	0.00367237	1.99099
POS	POS_127.039_41.753_1	127.039	41.753	1,2,3-Trihydroxybenzene	0.80521	C6H6O3	Benzenoids	Phenols	Benzenetriols and derivatives	1,2,3-Trihydroxybenzene;Methyl 2-furoate;Maltol;4-Hydroxy-2H-pyran-3-carboxaldehyde;5-Hydroxymethyl-2-furancarboxaldehyde;2,3-Dimethylmaleic anhydride;3-(Hydroxymethyl)furan-2-carbaldehyde;triacetate lactone	2.70538e+08	2.31053e+08	2.35863e+08	2.53266e+08	1.97945e+08	1.9487e+08	1.85878e+08	1.2139e+08	9.81635e+07	1.09525e+08	3.85917e+07	2.94507e+07	2.007e+08	1.03871e+08	1.62222e+08	2.24202e+08	1.00242e+08	2.2366	0.00861721	0.0461306	1.40965
NEG	NEG_279.2326_379.5312_1	279.233	379.531	FA 18:2	0.804227	NA	NA	NA	NA	Linoleic acid;Bovinic acid;(9E,11E)-Octadecadienoic acid;Linoelaidic acid;Dihomolinoleic acid;17-Octadecynoic acid;7-Octadecynoic acid;8,12-Octadecadienoic acid;Octadeca-9,11-dienoic acid;9Z,12E-Octadecadienoic acid;Octadeca-2,4-dienoic acid;N1,N11-Bis(ethyl)norspermine;2-Nonenal;(±)-2,2,6-Trimethylcyclohexanone;Santene hydrate;Non-2-enal	4.12717e+07	4.30714e+07	4.0151e+07	3.04587e+07	8.12196e+07	5.45658e+07	3.79955e+07	4.96186e+07	1.12263e+07	9.76859e+06	3.15122e+07	4.40185e+07	2.87547e+07	3.30351e+07	3.83334e+07	4.6962e+07	2.97048e+07	1.581	0.0677348	0.198333	1.06514
POS	POS_506.3606_393.9394_1	506.361	393.939	LysoPC(P-18:1(9Z)/0:0)	0.803923	C26H52NO6P	Lipids and lipid-like molecules	Glycerophospholipids	Glycerophosphocholines	LysoPC(P-18:1(9Z)/0:0)	1.84545e+07	1.64576e+07	1.07631e+07	1.01329e+07	3.86798e+07	2.7916e+07	1.70483e+07	3.74823e+07	1.47231e+07	1.60706e+07	2.40368e+07	1.83552e+07	1.69698e+07	1.17702e+07	1.99186e+07	1.99218e+07	1.99154e+07	1.0003	0.880532	0.942554	0.257799
NEG	NEG_297.1526_279.1097_1	297.153	279.11	2,9-Dimethyl-2,9-diazatricyclo[10.2.2.25,8]octadeca-5,7,12,14,15,17-hexaene-3,10-diol, 9CI	0.802623	C18H22N2O2	Organic nitrogen compounds	Organonitrogen compounds	Amines	Doisynoestrol;Pentaethylene glycol	1.35709e+07	1.13337e+07	1.6028e+07	1.11174e+07	1.04357e+07	1.47498e+07	1.38473e+07	1.34966e+07	1.32085e+07	1.85204e+07	8.59604e+06	1.42329e+07	1.25072e+07	1.97688e+07	1.36724e+07	1.30118e+07	1.43329e+07	0.9078	0.53931	0.725424	0.315318
POS	POS_357.2494_76.0702_1	357.249	76.0702	Pro-Lys-Ile	0.800654	C17H32N4O4	Organic acids and derivatives	Carboxylic acids and derivatives	Amino acids, peptides, and analogues	Pro-Lys-Ile;Tri(ethylene glycol) monoethyl ether	1.44386e+08	3.26917e+08	3.02901e+08	2.11628e+08	6.45967e+07	7.07567e+07	1.2279e+08	2.94194e+07	9.95965e+07	1.03963e+08	2.96724e+07	3.78671e+07	3.64309e+07	1.49789e+07	1.13993e+08	1.77711e+08	5.02754e+07	3.5347	0.00354536	0.0264219	1.61445
POS	POS_296.0659_45.944_1	296.066	45.944	N4-Acetylsulfamethoxazole	0.799946	C12H13N3O4S	Benzenoids	Benzene and substituted derivatives	Benzenesulfonamides	5-Aminoimidazole ribonucleotide;6-Nitrochrysene;Pomalidomide;Glycerophosphocholine;5-Methylcytidine;Tolmetin;Pyro-L-glutaminyl-L-glutamine;3-Methylcytidine;2'-O-Methylcytidine;2'-C-Methylcytidine;3-(Aminomethyl)-2,5,9-trimethyl-7H-furo[3,2-g]chromen-7-one;Benserazide;Glycerylphosphorylcholine;4-Amino-1-[(2R,5R)-3,4-dihydroxy-5-(hydroxymethyl)oxolan-2-yl]-5-methylpyrimidin-2-one	9.09967e+07	3.08063e+07	7.00846e+07	8.41762e+07	1.75928e+08	5.75803e+07	1.01941e+08	2.00642e+08	7.90734e+07	1.5078e+08	3.57118e+08	1.6131e+08	2.92914e+07	4.52604e+08	1.45881e+08	8.73589e+07	2.04403e+08	0.4274	0.130999	0.310999	1.04733
POS	POS_354.2388_212.0933_1	354.239	212.093	Proadifen	0.797505	C23H31NO2	Benzenoids	Benzene and substituted derivatives	Diphenylmethanes	Butanoic acid, 3-((2-((3R)-2-oxo-3-(2-(4-piperidinyl)ethyl)-1-piperidinyl)acetyl)amino)-, (3R)-;Acebutolol	4.043e+06	4.36575e+06	6.2569e+06	3.49099e+06	2.07346e+06	3.92655e+06	2.50774e+06	2.01783e+07	2.7384e+06	1.58296e+06	2.99919e+07	1.71648e+07	5.6361e+06	2.68883e+07	9.34608e+06	3.8092e+06	1.4883e+07	0.2559	0.0764124	0.215838	1.30694
POS	POS_170.0324_49.5904_1	170.032	49.5904	Glyphosate	0.792913	C3H8NO5P	Organic acids and derivatives	Carboxylic acids and derivatives	Amino acids, peptides, and analogues	Creatine;Guanidinopropionic acid;N-Propyl-N-nitrosourea	2.10655e+09	2.24798e+09	1.98036e+09	2.07848e+09	1.84711e+09	1.80193e+09	1.86689e+09	1.61638e+09	1.24767e+09	1.30035e+09	1.65139e+09	1.63886e+09	1.69476e+09	1.48743e+09	1.75473e+09	1.9899e+09	1.51955e+09	1.3095	0.000571075	0.00899674	0.818085
POS	POS_276.1229_286.5221_1	276.123	286.522	Ethenodeoxyadenosine	0.792184	C12H13N5O3	Organoheterocyclic compounds	Imidazopyrimidines	Purines and purine derivatives	NA	3.60722e+07	3.94418e+07	3.86742e+07	3.76546e+07	3.62138e+07	4.04007e+07	3.83855e+07	3.66658e+07	3.97896e+07	4.11549e+07	3.32142e+07	4.10086e+07	3.61405e+07	3.90893e+07	3.81361e+07	3.81204e+07	3.81518e+07	0.9992	0.976524	0.991704	0.136573
POS	POS_276.1189_43.0183_1	276.119	43.0183	N2-gamma-Glutamylglutamine	0.788374	C10H17N3O6	Organic acids and derivatives	Carboxylic acids and derivatives	Amino acids, peptides, and analogues	N2-gamma-Glutamylglutamine;N-gamma-Glutamylglutamine;Diethyl 1,4-dihydro-2,6-dimethyl-3,5-pyridinedicarboxylate;L-DOPA n-Butyl Ester;Ribothymidine;Imidazoleacetic acid riboside;3-Methyluridine;2'-O-Methyluridine;5-Hydroxymethyl-2'-deoxyuridine;Arabinofuranosylthymine;pyroglutamylglutamic acid	3.37991e+06	3.44686e+06	3.82427e+06	3.79911e+06	4.27208e+06	5.24206e+06	5.87267e+06	1.79658e+07	4.73045e+06	8.19238e+06	3.20065e+07	1.65621e+07	1.40769e+07	1.4903e+07	9.87672e+06	4.26242e+06	1.5491e+07	0.2752	0.00171884	0.0171338	1.62575
NEG	NEG_369.0209_52.6253_1	369.021	52.6253	Transfluthrin	0.787062	C15H12Cl2F4O2	Benzenoids	Benzene and substituted derivatives	Benzyloxycarbonyls	3-(2,4-Dichlorophenyl)-4-(1-methyl-1H-indol-3-yl)-1H-pyrrole-2,5-dione;Chlorethylclonidine	4.40162e+07	4.82391e+07	4.06682e+07	4.18485e+07	4.05996e+07	5.37932e+07	6.09524e+07	4.43932e+07	3.73286e+07	4.5578e+07	1.23554e+07	4.62357e+07	5.33785e+07	5.20028e+07	4.43849e+07	4.71596e+07	4.16103e+07	1.1334	0.35831	0.577285	0.554652
POS	POS_330.0737_264.3951_1	330.074	264.395	Cyclic AMP	0.785117	C10H12N5O6P	Nucleosides, nucleotides, and analogues	Purine nucleotides	Cyclic purine nucleotides	Glutathione;Methyl 2-((3,4-dihydro-3,4-dioxo-1-naphthalenyl)amino)benzoate;Cyproconazole	2.81797e+07	2.85042e+07	2.65168e+07	3.12689e+07	2.56116e+07	2.64592e+07	2.66379e+07	2.29319e+07	2.01812e+07	2.23301e+07	2.22241e+07	2.57211e+07	2.47775e+07	2.18894e+07	2.5231e+07	2.75969e+07	2.2865e+07	1.2069	0.000512844	0.00846724	0.654474
POS	POS_156.042_77.8091_1	156.042	77.8091	Cytosine-5-carboxylic acid	0.783657	C5H5N3O3	Organoheterocyclic compounds	Diazines	Pyrimidines and pyrimidine derivatives	4-Hydroxybenzeneacetonitrile;2-Methyl-4,5-benzoxazole;(±)-2-Hydroxy-2-phenylacetonitrile;5-Hydroxyindole;1,3-Dihydro-(2H)-indol-2-one;Fluciclovine;1H-Indol-2-ol;Isoindolin-1-one;p-Tolyl isocyanate;L-Valine;N-Methyl-a-aminoisobutyric acid;5-Aminopentanoic acid;Norvaline;Amyl Nitrite;3-Amino-2,2-dimethylpropanoic acid;D-Valine;DL-Norvaline;Tert-Butyl carbamate;N-Methyl-4-aminobutyric acid;Fosfomyci…	1.30183e+08	1.50547e+08	1.6933e+08	1.89206e+08	2.65719e+08	1.75505e+08	2.77802e+08	9.00191e+07	8.44509e+07	8.80767e+07	9.03653e+07	7.82517e+07	1.00335e+08	1.75035e+08	1.47488e+08	1.94042e+08	1.00933e+08	1.9225	0.000788334	0.0106043	1.23751
POS	POS_544.3399_330.3974_1	544.34	330.397	LysoPC(20:4/0:0)	0.783286	C28H50NO7P	Lipids and lipid-like molecules	Glycerophospholipids	Glycerophosphocholines	LysoPC(20:4/0:0);LysoPC(20:4(8Z,11Z,14Z,17Z)/0:0);LysoPC(18:1/0:0);LysoPC(18:1(11Z)/0:0);(S)-1-(Sec-Butyl)-N-((4,6-dimethyl-2-oxo-1,2-dihydropyridin-3-yl)methyl)-3-methyl-6-(6-(piperazin-1-yl)pyridin-3-yl)-1H-indole-4-carboxamide	2.88451e+07	1.26564e+07	3.06302e+07	1.83534e+07	1.71077e+07	1.88124e+07	1.51479e+07	2.24895e+07	5.75001e+07	2.5711e+07	2.10997e+07	2.10052e+07	1.10643e+07	9.29138e+06	2.21225e+07	2.02219e+07	2.4023e+07	0.8418	0.822252	0.90725	0.246997
POS	POS_150.0583_56.5233_1	150.058	56.5233	Racemethionine	0.783136	C5H11NO2S	Organic acids and derivatives	Carboxylic acids and derivatives	Amino acids, peptides, and analogues	Methionine;Penicillamine;Racemethionine;S-Ethyl-L-cysteine	1.09214e+07	1.04541e+07	1.22412e+07	1.27475e+07	1.11276e+07	1.55828e+07	1.23761e+07	1.37456e+07	7.31235e+06	5.76787e+06	8.80961e+06	1.20113e+07	8.48354e+06	1.75035e+07	1.13632e+07	1.22072e+07	1.05191e+07	1.1605	0.223011	0.436488	0.582007
POS	POS_160.1331_70.4499_1	160.133	70.4499	DL-2-Aminooctanoic acid	0.78302	C8H17NO2	Organic acids and derivatives	Carboxylic acids and derivatives	Amino acids, peptides, and analogues	DL-2-Aminooctanoic acid;Pregabalin;5-amino valeric acid betaine;2-Ethyl-3-hydroxy-2,4,4-trimethyloxazolidine;3-(Aminomethyl)-5-methylhexanoic acid;8-Aminooctanoic acid;4-ene-Valproic acid;2-ene-Valproic acid;(3Z)-2-Propylpent-3-enoic acid;(3E)-2-Propylpent-3-enoic acid;Ethyl (±)-2-methyl-4-pentenoate;2,3-Octanedione;Methyl cyclohexanecarboxylate;Cyclohexyl acetate;Allyl valerate;cis-5-Octenoic ac…	1.46769e+09	8.82496e+08	1.10765e+09	9.70524e+08	6.67483e+08	1.21377e+09	1.19309e+09	1.00647e+09	1.71683e+08	5.59603e+08	7.09821e+08	3.81941e+08	9.40525e+08	1.39338e+09	9.04723e+08	1.07181e+09	7.37632e+08	1.453	0.103654	0.266424	0.925051
NEG	NEG_191.0188_603.4274_1	191.019	603.427	Isocitric acid	0.782123	C6H8O7	Organic acids and derivatives	Carboxylic acids and derivatives	Tricarboxylic acids and derivatives	Citric acid;Isocitric acid;D-threo-Isocitric acid;2,3-Diketo-L-gulonate;(1R,2R)-Isocitric acid;D-Glucaro-1,4-lactone;Oxoglutaric acid;3-Oxoglutaric acid;Oxalacetic acid;2,3-Dihydro-5-methyl-3-thiophenethiol;4,5-Dihydro-2-methyl-3-thiophenethiol;4,5-Dihydro-5-methyl-3-thiophenethiol	6.65554e+07	6.73751e+07	7.03593e+07	6.54949e+07	6.12451e+07	7.70051e+07	6.89005e+07	8.5087e+07	6.10367e+07	6.17175e+07	6.21227e+07	7.61493e+07	6.76791e+07	6.586e+07	6.83277e+07	6.81336e+07	6.85218e+07	0.9943	0.986634	0.99419	0.0509394
POS	POS_136.0617_599.1283_1	136.062	599.128	5-(2-Furanyl)-3,4-dihydro-2H-pyrrole	0.7818	C8H9NO	Organoheterocyclic compounds	Heteroaromatic compounds	NA	Adenine;(+)-threo-2-Amino-3,4-dihydroxybutanoic acid;1H-Pyrazolo[3,4-d]pyrimidin-4-amine;2-Aminopurine;Methylmalonic acid;Succinic acid;Erythrono-1,4-lactone;4-Hydroxy-2-oxobutanoic acid;xi-3-Hydroxy-2-oxobutanoic acid	5.0778e+07	5.77121e+07	3.73974e+07	3.83453e+07	3.90732e+07	3.45997e+07	4.0317e+07	3.701e+07	4.07656e+07	4.84993e+07	4.40953e+07	3.32302e+07	3.84373e+07	4.44814e+07	4.17673e+07	4.26033e+07	4.09313e+07	1.0408	0.71467	0.844497	0.102858
NEG	NEG_201.0371_61.7385_1	201.037	61.7385	Tyrphostin A25	0.779901	C10H6N2O3	Benzenoids	Phenols	Benzenetriols and derivatives	Hexanesulfonic acid	3.40839e+08	4.73528e+08	4.01756e+08	4.68128e+08	3.5733e+08	5.43688e+08	4.53899e+08	3.37402e+08	3.15961e+08	3.77109e+08	3.01048e+08	3.49574e+08	4.31582e+08	2.59275e+08	3.86509e+08	4.34167e+08	3.3885e+08	1.2813	0.016022	0.0702503	0.656025
POS	POS_122.0965_474.4196_1	122.097	474.42	3,5-Dimethylaniline	0.777475	C8H11N	Benzenoids	Benzene and substituted derivatives	Xylenes	1-Phenylethylamine;Phenylethylamine;5-Ethyl-2-methylpyridine;2-Propylpyridine;2-Ethyl-5-methylpyridine;2,6-Dimethylaniline;2-Ethylaniline;2,3-Dimethylaniline;2,4,6-Trimethylpyridine;3-Ethylaniline;3,5-Dimethylaniline;4-Ethylaniline;4-Methylbenzylamine;(S)-(-)-alpha-Methylbenzylamine;Styrene	5.54445e+07	4.64179e+07	1.9793e+07	6.16302e+07	6.56128e+07	1.20032e+07	6.46756e+07	6.05546e+07	6.73744e+07	6.78555e+07	2.32171e+07	3.94389e+07	8.59351e+07	7.15054e+07	5.29613e+07	4.6511e+07	5.94116e+07	0.7829	0.312975	0.535264	0.726438
POS	POS_149.0233_34.7112_1	149.023	34.7112	Imidazoleacetic acid	0.777202	C5H6N2O2	Organoheterocyclic compounds	Azoles	Imidazoles	Phthalic anhydride;2,4-Diaminopyrimidine;3-Hydrazinylpyridazine	2.20944e+07	2.38674e+07	2.21938e+07	1.93802e+07	2.24774e+07	1.32835e+07	2.11277e+07	3.15403e+07	1.18287e+07	2.63866e+07	1.92103e+07	1.39795e+07	8.38522e+06	2.04138e+07	1.97263e+07	2.06321e+07	1.88206e+07	1.0962	0.413185	0.625411	0.480608
POS	POS_452.3136_323.5208_1	452.314	323.521	Peiminine	0.775303	C27H43NO3	Lipids and lipid-like molecules	Steroids and steroid derivatives	Steroidal alkaloids	Peiminine;Heptadecanoyl carnitine	3.54563e+06	3.06085e+06	2.22157e+06	1.96694e+06	4.61479e+06	4.59091e+06	3.33601e+06	8.28502e+06	8.85618e+06	2.23884e+06	8.48103e+06	3.20429e+06	3.05037e+06	4.08371e+06	4.39544e+06	3.33381e+06	5.45706e+06	0.6109	0.140744	0.325171	0.725957
POS	POS_169.0583_45.7128_1	169.058	45.7128	5-Methoxysalicylic acid	0.773933	C8H8O4	Benzenoids	Benzene and substituted derivatives	Benzoic acids and derivatives	Glutamine;Ureidoisobutyric acid;D-Glutamine;Glycyl-D-Alanine;Glycylsarcosine;3-ureido-isobutyrate;4-ureidobutyric acid	3.20879e+07	4.70892e+07	3.20123e+07	2.73629e+07	1.68177e+07	4.32242e+07	2.72698e+07	1.63352e+08	7.23391e+07	1.01106e+08	1.82081e+08	1.72602e+08	1.35363e+08	2.03728e+08	8.97453e+07	3.22663e+07	1.47224e+08	0.2192	4.11762e-06	0.00100588	1.9568
NEG	NEG_299.2587_390.0264_1	299.259	390.026	xi-10-Hydroxyoctadecanoic acid	0.773802	C18H36O3	Lipids and lipid-like molecules	Fatty Acyls	Fatty acids and conjugates	xi-10-Hydroxyoctadecanoic acid;2-Hydroxystearic acid;Octadecaneperoxoic acid	3.43287e+07	3.36432e+07	3.50292e+07	3.8757e+07	6.04004e+07	3.39961e+07	3.88912e+07	4.24465e+07	1.24639e+08	1.02879e+08	4.56908e+07	5.56583e+07	3.77094e+07	3.86492e+07	5.16227e+07	3.92923e+07	6.39531e+07	0.6144	0.0816456	0.226759	0.849373
POS	POS_218.1086_77.3096_1	218.109	77.3096	Methylglucamine	0.773466	C7H17NO5	Organic oxygen compounds	Organooxygen compounds	Carbohydrates and carbohydrate conjugates	NA	1.48118e+07	7.55758e+06	9.641e+06	1.95241e+07	1.25951e+07	1.49547e+07	1.61006e+07	1.06289e+06	3.57071e+06	5.83007e+06	1.2952e+06	3.72635e+06	4.58467e+06	2.10689e+06	8.38297e+06	1.35978e+07	3.16811e+06	4.2921	0.000297491	0.00602533	1.93011
NEG	NEG_745.5007_485.0245_1	745.501	485.025	PG(16:0/18:2(9Z,12Z))	0.773327	C40H75O10P	Lipids and lipid-like molecules	Glycerophospholipids	Glycerophosphoglycerols	PG(16:0/18:2(9Z,12Z));PG(16:1(9Z)/18:1(11Z));PG(16:1(9Z)/18:1(9Z));PG(18:1(11Z)/16:1(9Z));PG(18:1(9Z)/16:1(9Z));PG(18:2(9Z,12Z)/16:0);Leucocrystal Violet;PA(18:0/18:2(9Z,12Z));PA(18:1(11Z)/18:1(11Z));PA(18:1(11Z)/18:1(9Z));PA(18:1(9Z)/18:1(11Z));PA(18:1(9Z)/18:1(9Z))	7.50119e+06	7.32054e+06	8.47087e+06	8.61007e+06	1.27358e+07	6.92361e+06	8.78047e+06	1.73994e+07	7.26571e+06	8.59748e+06	2.08851e+07	1.13237e+07	8.55172e+06	2.55217e+07	1.14205e+07	8.62037e+06	1.42207e+07	0.6062	0.0748501	0.212715	0.866188
NEG	NEG_293.212_355.6929_1	293.212	355.693	Dimetacrine	0.772995	C20H26N2	Organoheterocyclic compounds	Quinolines and derivatives	Benzoquinolines	13-OxoODE;9-OxoODE;A-12(13)-EpODE;13-HOTE;15(16)-EpODE;9(10)-EpODE;9-HOTE;(9S,10E,12Z,15Z)-9-Hydroxy-10,12,15-octadecatrienoic acid;(9Z,11E,13S,15Z)-13-Hydroxyoctadeca-9,11,15-trienoic acid;2-{2-[4-(1,1,3,3-Tetramethylbutyl)phenoxy]ethoxy}ethanol;13-Oxo-9,11-octadecadienoic acid;9(S)-HOTrE	2.13275e+06	1.55551e+06	2.56346e+06	2.10462e+06	3.49634e+06	1.86268e+06	1.94197e+06	1.97494e+06	2.73352e+06	7.36484e+06	1.91727e+06	2.59979e+06	2.86518e+06	1.84653e+06	2.63996e+06	2.23676e+06	3.04315e+06	0.735	0.313704	0.535898	0.648216
NEG	NEG_313.2382_281.0934_1	313.238	281.093	9,10-DHOME	0.77033	C18H34O4	Lipids and lipid-like molecules	Fatty Acyls	Fatty acids and conjugates	9,10-DHOME;12,13-DHOME;10Z-Heptadecenoic acid;trans-10-Heptadecenoic acid;Hypogeic acid;Palmitoleic acid;Palmitelaidic acid;Dodecyl methacrylate	3.85246e+06	3.86399e+06	4.43606e+06	4.43788e+06	3.93402e+06	4.06732e+06	4.42105e+06	7.84103e+06	5.89118e+06	4.62461e+06	4.04444e+06	4.728e+06	6.15671e+06	4.13015e+06	4.74492e+06	4.14468e+06	5.34516e+06	0.7754	0.0462153	0.149553	0.678818
NEG	NEG_203.0223_74.4645_1	203.022	74.4645	7,7,8,8-Tetracyanoquinodimethane	0.769021	C12H4N4	Hydrocarbon derivatives	Quinodimethanes	P-quinodimethanes	2,3-Diaminosalicylic acid;Dephostatin;Dihydro-3(2H)-thiophenone;Dihydro-2(3H)-thiophenone;3-(Methylthio)methylthiophene;2-Vinyl-4H-1,3-dithiine	1.92565e+07	1.63754e+07	1.70011e+07	1.84245e+07	1.9406e+07	1.9047e+07	1.68228e+07	4.6774e+06	1.45539e+07	1.3772e+07	8.0768e+06	6.76615e+06	1.12371e+07	7.53485e+06	1.37822e+07	1.80476e+07	9.51689e+06	1.8964	0.0035936	0.0266053	1.24505
NEG	NEG_771.5159_487.4106_1	771.516	487.411	PG(16:0/20:3(5Z,8Z,11Z))	0.767921	C42H77O10P	Lipids and lipid-like molecules	Glycerophospholipids	Glycerophosphoglycerols	PG(16:0/20:3(5Z,8Z,11Z));PG(16:0/20:3(8Z,11Z,14Z));PG(18:0/18:3(6Z,9Z,12Z));PG(18:0/18:3(9Z,12Z,15Z));PG(18:1(11Z)/18:2(9Z,12Z));PG(18:1(9Z)/18:2(9Z,12Z));PG(18:2(9Z,12Z)/18:1(11Z));PG(18:2(9Z,12Z)/18:1(9Z));PG(18:3(6Z,9Z,12Z)/18:0);PG(18:3(9Z,12Z,15Z)/18:0)	5.68952e+06	6.51473e+06	7.50025e+06	7.06154e+06	7.29707e+06	1.1665e+07	1.28526e+07	1.25123e+07	3.5291e+06	8.2825e+06	1.73183e+07	1.16983e+07	1.07496e+07	2.47156e+07	1.05276e+07	8.36868e+06	1.26865e+07	0.6597	0.252821	0.472559	0.712984
NEG	NEG_145.0606_75.0248_1	145.061	75.0248	Adipic acid	0.765864	C6H10O4	Lipids and lipid-like molecules	Fatty Acyls	Fatty acids and conjugates	Glutamine;Ureidoisobutyric acid;D-Glutamine;Glycyl-D-Alanine;Glycylsarcosine;3-ureido-isobutyrate;4-ureidobutyric acid;N-Nitroso-pyrrolidine;Gyromitrin;2-Imidazolidone;4-Imidazolidinone	7.96203e+07	1.07529e+08	1.90803e+08	6.10438e+07	3.89855e+07	7.36787e+07	5.3107e+07	2.55343e+08	7.27765e+07	8.1453e+07	2.43859e+08	2.46091e+08	1.87467e+08	2.53731e+08	1.38963e+08	8.63955e+07	1.91531e+08	0.4511	0.0157334	0.0693405	1.18867
POS	POS_304.2119_266.3528_1	304.212	266.353	Vildagliptin	0.765452	C17H25N3O2	Organic acids and derivatives	Carboxylic acids and derivatives	Amino acids, peptides, and analogues	3-hydroxyoctanoyl carnitine	3.71726e+06	1.56424e+06	2.73651e+06	1.37623e+06	1.50183e+06	3.87908e+06	2.97197e+06	1.96875e+06	606317	1.87438e+06	3.82381e+06	5.38847e+06	3.27724e+06	2.53503e+06	2.65865e+06	2.5353e+06	2.782e+06	0.9113	0.99642	0.998172	0.37817
POS	POS_200.0682_47.9161_1	200.068	47.9161	Dictamnine	0.763806	C12H9NO2	Organoheterocyclic compounds	Quinolines and derivatives	Furanoquinolines	NA	5.64939e+08	6.36592e+08	5.64432e+08	4.98737e+08	8.00051e+08	6.62419e+08	5.23237e+08	6.68357e+08	6.446e+08	3.18907e+08	4.6846e+08	4.77958e+08	5.86866e+08	3.09595e+08	5.51796e+08	6.07201e+08	4.96392e+08	1.2232	0.119404	0.291886	0.531975
POS	POS_144.1018_203.6024_1	144.102	203.602	Proline betaine	0.763416	C7H13NO2	Organic acids and derivatives	Carboxylic acids and derivatives	Amino acids, peptides, and analogues	Proline betaine;L-2-Amino-3-methylenehexanoic acid;3beta,6beta-Dihydroxynortropane;(2S)-1,2-Dimethylpyrrolidine-2-carboxylic acid;1-Aminocyclohexanecarboxylic acid;2-Hydroxypropyl methacrylamide;trans-4-Aminocyclohexanecarboxylic acid;Crotonic acid betaine;N-(2-Hydroxypropyl)methacrylamide;N-methylpipecolic acid;Methyl sorbate;Enol-3-Ethyl-1,2-cyclopentanedione;Allyl crotonate;4-Hydroxy-4-methyl-…	1.11663e+07	9.18337e+06	8.03092e+06	8.55384e+06	8.36178e+06	6.59904e+06	9.5176e+06	8.93338e+06	7.09593e+06	7.70114e+06	1.20861e+07	1.14747e+07	1.10841e+07	1.88006e+07	9.8992e+06	8.77326e+06	1.10251e+07	0.7958	0.201014	0.408374	0.477385
POS	POS_295.2268_287.2129_1	295.227	287.213	9-HOTE	0.760732	C18H30O3	Lipids and lipid-like molecules	Fatty Acyls	Lineolic acids and derivatives	13-OxoODE;9-OxoODE;A-12(13)-EpODE;13-HOTE;15(16)-EpODE;9(10)-EpODE;9-HOTE;(9S,10E,12Z,15Z)-9-Hydroxy-10,12,15-octadecatrienoic acid;(9Z,11E,13S,15Z)-13-Hydroxyoctadeca-9,11,15-trienoic acid;2-{2-[4-(1,1,3,3-Tetramethylbutyl)phenoxy]ethoxy}ethanol;13-Oxo-9,11-octadecadienoic acid;9(S)-HOTrE;16-Hydroxyhexadecanoic acid;(2R,3S)-3-(6-Amino-9H-purin-9-yl)nonan-2-ol	2.96439e+06	2.34771e+06	4.31308e+06	4.70017e+06	3.65365e+06	3.4001e+06	4.28467e+06	4.08651e+06	4.69317e+06	4.26899e+06	4.40718e+06	3.14044e+06	4.11652e+06	3.98301e+06	3.88283e+06	3.66625e+06	4.09941e+06	0.8943	0.244849	0.463595	0.361753
POS	POS_175.1481_284.6607_1	175.148	284.661	N6,N6-dimethyllysine	0.760725	C8H18N2O2	Organic acids and derivatives	Carboxylic acids and derivatives	Amino acids, peptides, and analogues	NA	2.33888e+06	2.94201e+06	3.47712e+06	4.42816e+06	4.39636e+06	4.05241e+06	3.40391e+06	2.37407e+06	4.6046e+06	2.76566e+06	2.05278e+06	2.67416e+06	2.73809e+06	3.95913e+06	3.30052e+06	3.57698e+06	3.02407e+06	1.1828	0.214318	0.425719	0.442496
NEG	NEG_159.1016_231.6681_1	159.102	231.668	Hydroxyoctanoic acid	0.759322	C8H16O3	Lipids and lipid-like molecules	Fatty Acyls	Fatty acids and conjugates	7-Hydroxyoctanoic acid;Hydroxyoctanoic acid;3-Hydroxyoctanoic acid;5-Hydroxyvalproic acid;3-Hydroxyvalproic acid;4-Hydroxyvalproic acid;Ethyl (±)-3-hydroxyhexanoate;(+/-)-Ethyl 2-hydroxy-3-methylvalerate;Peroxyoctanoic acid;8-Hydroxyoctanoate;2-Ethyl-6-hydroxyhexanoic acid;4-Heptanone;(Z)-4-Hepten-1-ol;2,4-Dimethyl-3-pentanone;Heptanal;3-Heptanone;3-Methylcyclohexanol;5-Methyl-2-hexanone;(±)-2-Me…	5.84238e+06	1.16849e+07	5.47431e+06	4.76169e+06	1.1789e+07	5.36025e+06	5.59627e+06	5.31855e+06	1.07175e+07	4.9644e+06	6.69438e+06	8.07491e+06	1.33293e+07	5.20573e+06	7.48668e+06	7.21554e+06	7.75782e+06	0.9301	0.722916	0.849779	0.301256
NEG	NEG_313.2381_304.8576_1	313.238	304.858	12,13-DHOME	0.759242	C18H34O4	Lipids and lipid-like molecules	Fatty Acyls	Fatty acids and conjugates	9,10-DHOME;12,13-DHOME;10Z-Heptadecenoic acid;trans-10-Heptadecenoic acid;Hypogeic acid;Palmitoleic acid;Palmitelaidic acid;Dodecyl methacrylate	4.53447e+06	8.38144e+06	4.95183e+06	1.05627e+07	5.02014e+06	1.02575e+07	4.83131e+06	1.14053e+07	1.18387e+07	1.18615e+07	5.61151e+06	1.31316e+07	7.78133e+06	8.99782e+06	8.51195e+06	6.9342e+06	1.00897e+07	0.6873	0.0501832	0.159124	0.850636
NEG	NEG_267.0732_200.2534_1	267.073	200.253	Arabinosylhypoxanthine	0.759147	C10H12N4O5	Nucleosides, nucleotides, and analogues	Purine nucleosides	NA	Inosine;3-Deoxy-D-glycero-D-galacto-2-nonulosonic acid;Allopurinol riboside;Arabinosylhypoxanthine;Formycin b;N2-Succinyl-L-ornithine;L-N-(3-Carboxypropyl)glutamine;gamma-Glutamyl-2-aminobutyric acid;Ethyl 2-mercaptopropionate;Methyl 3-mercaptobutanoate;Methyl 3-(methylthio)propanoate;Ethyl 2-(methylthio)acetate;Ethyl 3-mercaptopropanoic acid;Dimethylpropiothetin;Ethyl glucuronide;2,2'-[oxybis(2,…	8.51839e+06	5.081e+06	5.08607e+06	6.79632e+06	6.03395e+06	2.82374e+07	1.54512e+07	2.69264e+07	8.46116e+06	2.0862e+07	9.56359e+07	2.00631e+07	3.90453e+07	2.66159e+07	2.23438e+07	1.07435e+07	3.39442e+07	0.3165	0.0109893	0.0540659	1.44146
POS	POS_152.022_75.5898_1	152.022	75.5898	2(3H)-Benzothiazolone	0.759107	C7H5NOS	Organoheterocyclic compounds	Benzothiazoles	NA	1-(2-Chloroethyl)-1-nitrosourea;Flucytosine;Creatinine	4.42425e+07	3.96069e+07	4.55642e+07	4.88723e+07	2.85908e+07	3.61603e+07	4.30649e+07	2.21706e+07	2.17319e+07	2.54035e+07	2.04846e+07	3.13149e+07	2.52501e+07	1.53406e+07	3.19856e+07	4.08717e+07	2.30994e+07	1.7694	0.000197691	0.00490946	1.15752
POS	POS_152.022_49.6094_1	152.022	49.6094	1,2-Benzisothiazol-3(2H)-one	0.759107	C7H5NOS	Organoheterocyclic compounds	Benzothiazoles	NA	1-(2-Chloroethyl)-1-nitrosourea;Flucytosine;Creatinine	2.03564e+08	2.22514e+08	1.94575e+08	1.99274e+08	1.71157e+08	1.72254e+08	1.83643e+08	1.51045e+08	1.17793e+08	1.19588e+08	1.54491e+08	1.48666e+08	1.5507e+08	1.38331e+08	1.66569e+08	1.92426e+08	1.40712e+08	1.3675	0.000163153	0.00441424	0.893047
POS	POS_387.0101_52.766_1	387.01	52.766	N-(5-(2,3-Dihydrobenzofuryl)sulfonyl)-N'-(3,4-dichlorophenyl)urea	0.757826	C15H12Cl2N2O4S	Benzenoids	Benzene and substituted derivatives	N-phenylureas	6-Thioinosine-5'-monophosphate;Inosinic acid;Cloxazolam, (R)-	1.52339e+08	1.5205e+08	1.35997e+08	1.29913e+08	1.26007e+08	1.48934e+08	1.44963e+08	1.09284e+08	9.58841e+07	7.33308e+07	2.51201e+07	1.09455e+08	1.15053e+08	9.88516e+07	1.15513e+08	1.41458e+08	8.95683e+07	1.5793	0.0363094	0.125905	0.999983
POS	POS_373.2445_87.5818_1	373.244	87.5818	Norgestomet	0.756683	C23H32O4	Lipids and lipid-like molecules	Steroids and steroid derivatives	Pregnane steroids	NA	7.82688e+06	6.11489e+06	1.91614e+07	6.28555e+06	2.68887e+06	5.65599e+06	2.40541e+06	1.04797e+08	1.01155e+07	4.96782e+06	1.57749e+08	8.27395e+07	2.18906e+07	2.05283e+08	4.55486e+07	7.16271e+06	8.39345e+07	0.0853	0.0091423	0.0480181	2.00338
POS	POS_97.0289_53.9066_1	97.0289	53.9066	Propionic acid	0.756248	C3H6O2	Organic acids and derivatives	Carboxylic acids and derivatives	Carboxylic acids	2-Furancarboxaldehyde;2H-Pyran-2-one	5.19819e+06	4.91945e+06	4.43976e+06	4.87509e+06	5.09249e+06	5.46259e+06	5.57949e+06	4.31846e+06	5.10395e+06	3.93015e+06	1.64425e+06	4.40459e+06	5.04754e+06	3.40037e+06	4.52974e+06	5.08101e+06	3.97847e+06	1.2771	0.0933934	0.249258	0.742458
POS	POS_422.3051_529.8971_1	422.305	529.897	Talatisamine	0.756188	C24H39NO5	Lipids and lipid-like molecules	Prenol lipids	Diterpenoids	N6-[2-[5-(Diethylamino)pentan-2-ylamino]-6-methyl-4-pyrimidinyl]-2-methylquinoline-4,6-diamine;Eliglustat;Mepitiostane	5.93463e+06	5.11515e+06	17783.1	10384.5	5.64672e+06	4.06774e+06	65139.6	196135	1.27421e+08	663960	206084	93525.2	8.83335e+06	22750.3	1.13068e+07	2.97965e+06	1.96339e+07	0.1518	0.856761	0.928682	0.965266
NEG	NEG_401.0869_242.1801_1	401.087	242.18	5-Hydroxy-3,3',7,8-tetramethoxy-4',5'-methylenedioxyflavone	0.756014	C20H18O9	Phenylpropanoids and polyketides	Flavonoids	Flavones	5-Hydroxy-3,3',7,8-tetramethoxy-4',5'-methylenedioxyflavone;2-Hydroxyestrone sulfate;4-Hydroxyestrone sulfate;Ridogrel;Ilaprazole;Penicillanic acid;Sulindac;Dihydrohydroxy-O-methylsterigmatocystin;2-[6-Fluoro-2-methyl-3-[(4-methylsulfinylphenyl)methylidene]-1-indenyl]acetic acid;Bisdethiobis(methylthio)gliotoxin	5.64613e+06	6.3157e+06	5.89973e+06	6.16451e+06	6.16955e+06	5.8112e+06	5.86969e+06	5.82873e+06	6.38847e+06	6.31982e+06	6.11424e+06	5.87048e+06	6.1871e+06	6.11839e+06	6.05027e+06	5.98236e+06	6.11818e+06	0.9778	0.278221	0.500873	0.168454
POS	POS_266.1387_251.1134_1	266.139	251.113	Nicotredole	0.755356	C16H15N3O	Organoheterocyclic compounds	Indoles and derivatives	Indoles	3,4-Pyrrolidinediol, 2-(p-methoxybenzyl)-, 3-acetate, (2S,3R,4R)-;Boc-D-phenylalanine;Tiglylcarnitine;N-((1R,2S,4S)-Bicyclo[2.2.1]heptan-2-yl)-9-methyl-9H-purin-6-amine;N-3-Hydroxyoctanoyl-L-homoserine lactone;(+)-cis-5,6-Dihydro-5-hydroxy-4-methoxy-6-(2-phenylethyl)-2H-pyran-2-one;Citreovirenone;Monocyclohexyl phthalate;Olivetonide	1.97068e+06	1.37661e+06	629245	1.19533e+06	1.80858e+06	1.93429e+06	1.20682e+06	4.44615e+06	1.67444e+06	1.28808e+06	8.50405e+06	4.53657e+06	1.44889e+06	4.07513e+06	2.57821e+06	1.44594e+06	3.71047e+06	0.3897	0.0304364	0.111516	1.24598
POS	POS_127.0342_41.74_1	127.034	41.74	2-Acetylthiophene	0.754525	C6H6OS	Organic oxygen compounds	Organooxygen compounds	Carbonyl compounds	NA	2.99064e+06	1.87719e+06	969900	773032	1.76395e+06	1.26826e+06	1.52682e+06	1.00438e+06	898902	646920	373264	28706.9	1.64073e+06	649733	1.17232e+06	1.59568e+06	748948	2.1306	0.0757979	0.214815	1.24699
POS	POS_603.5344_495.1545_1	603.534	495.155	DG(18:1(9Z)/18:1(9Z)/0:0)	0.753074	C39H72O5	Lipids and lipid-like molecules	Glycerolipids	Diradylglycerols	NA	1.30648e+07	1.59292e+07	1.33719e+07	2.13038e+07	1.06194e+07	1.79032e+07	1.22457e+07	1.2211e+07	7.43416e+06	1.68719e+07	2.83693e+07	1.99972e+07	9.45381e+06	2.8543e+07	1.6237e+07	1.49197e+07	1.75544e+07	0.8499	0.736883	0.858358	0.526099
POS	POS_195.1228_206.6049_1	195.123	206.605	Tetraethylene glycol	0.751449	C8H18O5	Organic oxygen compounds	Organooxygen compounds	Ethers	Tetraethylene glycol;Azimexon;4-Hydroxy-2,2,6,6-tetramethylpiperidine-1-oxyl	9.80734e+06	9.37817e+06	1.84499e+07	1.75612e+07	1.57969e+07	7.41887e+06	1.49573e+07	7.16232e+06	1.68763e+07	1.59783e+07	1.14522e+07	8.14394e+06	1.42985e+07	1.67652e+07	1.31462e+07	1.33385e+07	1.29538e+07	1.0297	0.88871	0.947609	0.235967
POS	POS_216.1231_196.3811_1	216.123	196.381	Propenoylcarnitine	0.750375	C10H17NO4	Lipids and lipid-like molecules	Fatty Acyls	Fatty acid esters	Propenoylcarnitine;Dihydrokainic acid;Indanidine;Alvameline;2-Amino-3-methylimidazo[4,5-f]quinoline;2-Amino-6-methyldipyrido[1,2-a:3',2'-d]imidazole;5-(3E-Pentenyl)tetrahydro-2-oxo-3-furancarboxylic acid;3-(4-Hydroxy-3-methoxyphenyl)-1,2-propanediol;(2E,4E)-2,7-Dimethyl-2,4-octadienedioic acid;2,3-Methylene suberic acid;1,2,4,5-Tetramethoxybenzene;1,4-Butanediol diacrylate;Ethylene glycol dimetha…	3.77363e+06	1.72721e+06	3.36677e+06	2.56775e+06	1.57328e+06	2.53469e+06	2.66935e+06	4.59626e+06	1.09601e+06	2.20893e+06	3.75863e+06	6.1161e+06	3.28963e+06	1.62244e+06	2.92148e+06	2.60181e+06	3.24114e+06	0.8027	0.660657	0.807687	0.279926
NEG	NEG_171.0138_57.2737_1	171.014	57.2737	beta-Glycerophosphoric acid	0.747634	C3H9O6P	Lipids and lipid-like molecules	Glycerophospholipids	Glycerophosphates	p-Toluenesulfonic acid;5-Methyl-2-thiophenecarboxaldehyde;2-Acetylthiophene;3-Acetylthiophene;2-Thiophenecarboxaldehyde	1.21382e+08	1.29015e+08	8.41997e+07	7.89168e+07	7.79516e+07	7.6974e+07	7.8695e+07	5.19045e+07	5.66177e+07	6.47339e+07	4.33235e+07	6.48606e+07	6.52902e+07	4.28725e+07	7.40527e+07	9.24477e+07	5.56576e+07	1.661	0.000760192	0.0104539	1.04506
POS	POS_86.097_90.5014_1	86.097	90.5014	Piperidine	0.745592	C5H11N	Organoheterocyclic compounds	Piperidines	NA	Piperidine;1-Methylpyrrolidine;Cyclopentylamine;2-Methylpyrrolidine;Bicyclo[2.1.0]pentane;Isoprene;Penta-1,3-diene	1.83915e+08	1.81049e+08	1.68663e+08	1.85156e+08	1.49233e+08	1.54682e+08	1.62754e+08	1.55005e+08	8.52331e+07	1.06139e+08	1.94754e+08	2.0987e+08	1.3247e+08	1.47206e+08	1.58295e+08	1.6935e+08	1.4724e+08	1.1502	0.196455	0.402324	0.628778
POS	POS_284.099_155.802_1	284.099	155.802	9-beta-d-Arabinofuranosylguanine	0.743953	C10H13N5O5	Nucleosides, nucleotides, and analogues	Purine nucleosides	NA	Guanosine;8-Hydroxy-deoxyguanosine;9-beta-d-Arabinofuranosylguanine;1-[(2R,5R)-4-Azidooxy-5-(hydroxymethyl)oxolan-2-yl]-5-methylpyrimidine-2,4-dione;2-Amino-9-[(2R,4S,5R)-5-(hydroperoxymethyl)-4-hydroxyoxolan-2-yl]-1H-purin-6-one;Acetamide, N-[2-(5-methoxy-1-nitroso-1H-indol-3-yl)ethyl]-;Imazapyr;Isoleucyl-Asparagine;Monoglyceride citrate;2-(2-Nitroimidazol-1-yl)-n-(3,3,3-trifluoropropyl)acetamid…	340157	322662	565686	917747	310847	2.91419e+06	988456	1.85833e+06	1.00637e+06	1.06279e+06	1.42818e+07	1.77124e+06	989450	3.37425e+06	2.19314e+06	908535	3.47774e+06	0.2612	0.0322786	0.115785	1.46764
POS	POS_241.1292_66.2837_1	241.129	66.2837	Ameltolide	0.742762	C15H16N2O	Benzenoids	Benzene and substituted derivatives	Anilides	Anserine;Homocarnosine;alpha-((2,3-Dimethyl-1-aziridinyl)methyl)-2-nitro-1H-imidazole-1-ethanol;5-Methoxydimethyltryptamine;N-despropyl ropinirole;(+)-Eseroline;N-Desethyl Milnacipran;N-(2-Methylacryloyl)-L-histidine;3-Mercapto-2-methyl-1-butanol;3-Mercapto-3-methyl-1-butanol;xi-2-Mercapto-3-methyl-1-butanol;4-(Methylthio)-2-butanol;4-(Methylthio)-1-butanol	4.06904e+08	3.23513e+08	3.28622e+08	4.29518e+08	3.44968e+08	3.1234e+08	4.97077e+07	6.70979e+07	9.1501e+07	8.00884e+06	5.00772e+07	8.0979e+07	1.75155e+08	8.23622e+07	1.96482e+08	3.13653e+08	7.93116e+07	3.9547	0.00784983	0.0435819	1.68273
NEG	NEG_344.0317_51.3191_1	344.032	51.3191	Cyclic GMP	0.741591	C10H12N5O7P	Nucleosides, nucleotides, and analogues	Purine nucleotides	Cyclic purine nucleotides	Ethyl azinphos	2.78233e+07	2.16896e+07	2.50533e+07	3.01245e+07	2.44834e+07	2.59663e+07	2.38941e+07	4.2673e+07	1.70739e+07	2.04686e+07	5.55783e+07	4.71929e+07	2.82252e+07	5.51893e+07	3.18168e+07	2.55763e+07	3.80573e+07	0.672	0.142967	0.32809	0.740837
NEG	NEG_211.1332_312.205_1	211.133	312.205	Atipamezole	0.740645	C14H16N2	Benzenoids	Indanes	NA	Vulgarole;3-Ethenyl-4-hydroxy-2,5-dimethylhex-5-en-2-yl acetate;Norecasantalol;Perillyl alcohol;Alpha-Pinene-oxide;(E)-3,7-Dimethyl-1,5,7-octatrien-3-ol;p-Mentha-1(6),8-dien-3-ol;cis-2-Thujen-4-ol;Piperitone;(S)-9,10-Cyclo-p-menth-1-en-4-ol;(2S,4R)-p-Mentha-1(7),5-dien-2-ol;Teresantalol;(+)-cis-Carveol;3-Pinanone;(R)-Piperitone;(-)-trans-Isopulegone;Pinocarveol;(-)-Isopinocamphone;(1S,4S)-Dihydro…	2.2295e+07	2.18649e+07	2.30917e+07	2.39835e+07	2.16973e+07	2.35684e+07	2.09131e+07	2.01917e+07	2.21835e+07	2.27863e+07	2.2226e+07	2.43747e+07	2.16951e+07	2.44449e+07	2.25226e+07	2.24877e+07	2.25575e+07	0.9969	0.944804	0.977215	0.011837
POS	POS_117.0701_311.1679_1	117.07	311.168	Indene	0.740028	C9H8	Benzenoids	Indenes and isoindenes	NA	Indene	1.50066e+06	1.31141e+06	730001	744182	344903	982891	380105	601896	691021	494071	971333	457008	496574	848070	753866	856308	651425	1.3145	0.468371	0.67143	0.413087
NEG	NEG_223.0277_447.709_1	223.028	447.709	Dehydrochorismic acid	0.739279	C10H8O6	Benzenoids	Benzene and substituted derivatives	Phenoxyacetic acid derivatives	NA	4.49593e+06	4.43027e+06	4.26985e+06	4.76562e+06	4.45599e+06	4.52227e+06	4.358e+06	4.82332e+06	4.80883e+06	5.4851e+06	4.74833e+06	4.48787e+06	4.9298e+06	4.60835e+06	4.6564e+06	4.47113e+06	4.84166e+06	0.9235	0.0184983	0.0777476	0.410325
NEG	NEG_110.0708_68.5715_1	110.071	68.5715	2-Ethyl-4-methyloxazole	0.738786	C6H9NO	Organoheterocyclic compounds	Azoles	Oxazoles	NA	3.49398e+07	2.29345e+07	2.22627e+07	3.24876e+07	8.10728e+06	2.42174e+07	2.50636e+07	6.49916e+06	1.43911e+07	1.35633e+07	1.00472e+07	1.4259e+07	1.35921e+07	4.45145e+06	1.76297e+07	2.42876e+07	1.09719e+07	2.2136	0.00842782	0.0456475	1.21388
POS	POS_132.0767_80.2588_1	132.077	80.2588	Guanidinopropionic acid	0.73568	C4H9N3O2	Organic nitrogen compounds	Organonitrogen compounds	Guanidines	Creatine;Guanidinopropionic acid;N-Propyl-N-nitrosourea;Dihydrouracil;N-Methylhydantoin;3-Cyanoalanine;Muscimol;piperazine-2,3-dione;(R)-5-Methylhydantoin;cyclo(gly-gly)	1.56204e+09	1.56544e+09	1.31285e+09	1.52639e+09	1.39036e+09	1.26223e+09	1.59513e+09	1.08955e+09	8.97327e+08	8.68667e+08	1.05708e+09	9.24292e+08	1.10836e+09	9.50196e+08	1.22214e+09	1.4592e+09	9.85068e+08	1.4813	6.47573e-06	0.00121668	1.02009
POS	POS_263.1416_205.9817_1	263.142	205.982	Cibenzoline	0.734978	C18H18N2	Benzenoids	Benzene and substituted derivatives	Diphenylmethanes	Phenylalanylproline;Methohexital;Bicyclo[2.2.1]heptan-2-one, 1,7,7-trimethyl-3-(phenylmethylene)-;Goshuyic acid	800013	423459	1.06732e+06	646532	1.2389e+06	1.65294e+06	918269	514447	612930	618646	155236	175254	380204	181064	670373	963919	376826	2.558	0.00502527	0.0328702	1.41772
NEG	NEG_745.5009_466.7358_1	745.501	466.736	PG(18:2(9Z,12Z)/16:0)	0.734907	C40H75O10P	Lipids and lipid-like molecules	Glycerophospholipids	Glycerophosphoglycerols	PG(16:0/18:2(9Z,12Z));PG(16:1(9Z)/18:1(11Z));PG(16:1(9Z)/18:1(9Z));PG(18:1(11Z)/16:1(9Z));PG(18:1(9Z)/16:1(9Z));PG(18:2(9Z,12Z)/16:0);Leucocrystal Violet;PA(18:0/18:2(9Z,12Z));PA(18:1(11Z)/18:1(11Z));PA(18:1(11Z)/18:1(9Z));PA(18:1(9Z)/18:1(11Z));PA(18:1(9Z)/18:1(9Z))	1.23251e+06	1.3568e+06	2.33829e+06	1.28284e+06	2.55829e+06	4.09798e+06	2.54165e+06	4.06385e+06	772801	1.38179e+06	6.31231e+06	2.31557e+06	1.99208e+06	1.28258e+07	3.21947e+06	2.20119e+06	4.23774e+06	0.5194	0.394964	0.609949	0.843271
POS	POS_85.0288_70.1168_1	85.0288	70.1168	4-Hydroxy-2-butenoic acid gamma-lactone	0.734021	C4H4O2	Organoheterocyclic compounds	Dihydrofurans	Furanones	4-Hydroxy-2-butenoic acid gamma-lactone;1,4-Dioxin;3-Hydroxycyclobut-2-en-1-one;Diketene;Ketene;Oxirene	4.67292e+07	4.78351e+07	3.30515e+07	4.09596e+07	4.1349e+07	3.23912e+07	3.68797e+07	3.91783e+07	5.05579e+07	3.27688e+07	4.17101e+07	4.82538e+07	5.01877e+07	2.56758e+07	4.05377e+07	3.98851e+07	4.11904e+07	0.9683	0.882192	0.943662	0.172628
POS	POS_144.0655_41.4848_1	144.065	41.4848	2-Aminoadipic acid	0.73145	C6H11NO4	Organic acids and derivatives	Carboxylic acids and derivatives	Amino acids, peptides, and analogues	Trimethadione;5-ethyl-5-methyl-2,4-oxazolidinedione;6-Oxopiperidine-2-carboxylic acid;N-Ethylmaleamic acid;2-Butenoylglycine;1,2,3-Trihydroxybenzene;Methyl 2-furoate;Maltol;4-Hydroxy-2H-pyran-3-carboxaldehyde;5-Hydroxymethyl-2-furancarboxaldehyde;2,3-Dimethylmaleic anhydride;3-(Hydroxymethyl)furan-2-carbaldehyde;triacetate lactone	1.18772e+07	1.7894e+07	1.79262e+07	1.38395e+07	1.4432e+07	1.31653e+07	1.17363e+07	2.22712e+07	1.56878e+07	1.63929e+07	2.73715e+07	2.37353e+07	1.65919e+07	3.38594e+07	1.83415e+07	1.44101e+07	2.22729e+07	0.647	0.0099457	0.0505091	0.895111
NEG	NEG_131.035_522.235_1	131.035	522.235	2-C-Methyl-1,4-erythrono-D-lactone	0.731045	C5H8O4	Organoheterocyclic compounds	Lactones	Gamma butyrolactones	Monoethyl malonic acid;Ethylmalonic acid;Glutaric acid;Methylsuccinic acid;Dimethylmalonic acid;2-Acetolactate;2-C-Methyl-1,4-erythrono-D-lactone;2-Deoxy-L-ribono-1,4-lactone;Monomethyl succinate;Dimethyl malonate;gamma-Butyrolactone;Diacetyl;Ethenyl acetate;Methyl acrylate;Isocrotonic acid;2-Butyne-1,4-diol;2,2'-Bioxirane;Acetoacetaldehyde;Allyl formate;Cyclopropanecarboxylic acid;Butanal, 2-oxo…	1.2283e+08	9.76809e+07	1.74727e+08	1.0155e+08	1.62776e+08	1.12902e+08	1.09623e+08	9.03685e+07	3.5056e+08	1.24349e+08	2.23739e+08	4.00676e+07	1.1046e+08	1.20052e+08	1.38692e+08	1.26013e+08	1.51371e+08	0.8325	0.964539	0.986039	0.0293634
POS	POS_175.123_207.8732_1	175.123	207.873	alpha-Methyltryptamine	0.729125	C11H14N2	Organoheterocyclic compounds	Indoles and derivatives	Indoles	N-Methyltryptamine;3-(Dimethylaminomethyl)indole;alpha-Methyltryptamine;5-(2-Aminopropyl)indole	226602	484156	453591	639159	495498	425139	224367	685761	390420	139370	670999	945855	622162	457263	490024	421216	558833	0.7537	0.462858	0.66687	0.409861
POS	POS_245.1495_52.886_1	245.15	52.886	Ethyl N2-acetyl-L-argininate	0.727955	C10H20N4O3	Organic acids and derivatives	Carboxylic acids and derivatives	Amino acids, peptides, and analogues	Hydroxyprolyl-Isoleucine;Hydroxyprolyl-Leucine;Hexanoylglutamine;(2R,4S)-1-Tert-Butyl 2-methyl 4-aminopyrrolidine-1,2-dicarboxylate;Rishitin;Kobusone;Isokobusone;2,5-Di-tert-butylhydroquinone;2-Amino-3,4,8-trimethyl-3H-imidazo[4,5-f]quinoxaline;2-Amino-1,7,9-trimethylimidazo[4,5-g]quinoxaline;2-Amino-3,7,8-trimethylimidazo(4,5-f)quinoxaline	2.79738e+07	1.51753e+07	1.34806e+07	1.24678e+07	1.1701e+07	1.30005e+07	1.58864e+07	8.07313e+07	2.1208e+07	1.03136e+07	8.43674e+07	5.8138e+07	6.18231e+07	1.4632e+08	4.0899e+07	1.56693e+07	6.61287e+07	0.237	0.0119181	0.0572929	1.52876
POS	POS_249.1559_66.4994_1	249.156	66.4994	Atractylenolide III	0.726867	C15H20O3	Lipids and lipid-like molecules	Prenol lipids	Terpene lactones	2-[(Z)-[(4Z)-4-(Diaminomethylidenehydrazinylidene)hexan-3-ylidene]amino]guanidine;Dexfenfluramine;Asparaginyl-Valine;L-Alanyl-L-alanyl-L-alanine;Fenfluramine	1.74147e+07	1.64019e+07	2.86733e+07	4.11104e+07	4.14348e+07	2.9758e+07	5.14345e+07	1.17438e+07	9.04536e+06	2.93352e+06	4.38488e+06	1.38522e+06	3.38129e+06	3.24082e+07	2.08221e+07	3.23182e+07	9.32604e+06	3.4654	0.00479851	0.0319218	1.91022
POS	POS_71.0611_574.7686_1	71.0611	574.769	Beta-Aminopropionitrile	0.724998	C3H6N2	Organic nitrogen compounds	Organonitrogen compounds	Organic cyanides	Beta-Aminopropionitrile;Imidazoline;Acrylonitrile	5.12359e+06	1.49767e+07	1.17938e+07	5.20229e+06	1.28172e+07	1.08424e+07	6.84357e+06	9.666e+06	6.7345e+06	1.45568e+07	8.12849e+06	1.23636e+07	1.36081e+07	1.55048e+07	1.0583e+07	9.65709e+06	1.15089e+07	0.8391	0.321252	0.542368	0.429803
POS	POS_263.139_234.9549_1	263.139	234.955	Streptidine	0.721258	C8H18N6O4	Organic oxygen compounds	Organooxygen compounds	Alcohols and polyols	Phenylalanylproline;Methohexital;Pirbuterol;Bicyclo[2.2.1]heptan-2-one, 1,7,7-trimethyl-3-(phenylmethylene)-;Goshuyic acid	1.46456e+06	1.81851e+06	2.17281e+06	1.0882e+06	2.68862e+06	2.73595e+06	797966	4.23916e+06	1.50258e+06	1.63434e+06	1.98009e+06	2.95674e+06	1.8782e+06	1.53377e+06	2.03511e+06	1.8238e+06	2.24641e+06	0.8119	0.349826	0.568401	0.409494
NEG	NEG_333.1526_275.5892_1	333.153	275.589	S-Petasin	0.720736	C19H26O3S	Lipids and lipid-like molecules	Prenol lipids	Sesquiterpenoids	1,5-Dibutyl methyl hydroxycitrate;S-Petasin;Tetrahydropterin;Tenax GC	689291	1.35702e+06	1.16523e+07	815050	1.00083e+06	2.05363e+06	1.41744e+06	383143	1.4485e+06	135471	418264	3.61825e+06	481001	817484	1.87769e+06	2.71222e+06	1.04316e+06	2.6	0.116459	0.287721	1.06854
NEG	NEG_147.0439_186.6941_1	147.044	186.694	2-Hydroxyglutarate	0.720572	C5H8O5	Organic acids and derivatives	Hydroxy acids and derivatives	Short-chain hydroxy acids and derivatives	Cinnamic acid;trans-Cinnamic acid;(E)-3-(2-Hydroxyphenyl)-2-propenal;1-Phenyl-1,2-propanedione;3,4-Dihydro-2H-1-benzopyran-2-one;p-Coumaraldehyde;3,4-Dihydro-1H-2-benzopyran-1-one;4-Chromanone	9.70435e+06	7.61231e+06	7.91581e+06	8.04304e+06	6.44799e+06	9.94627e+06	8.68243e+06	8.51029e+06	3.14758e+06	5.48098e+06	9.33395e+06	8.29214e+06	1.90639e+06	8.44783e+06	7.39081e+06	8.33603e+06	6.4456e+06	1.2933	0.156601	0.348499	0.998515
POS	POS_522.3555_374.1877_1	522.355	374.188	LysoPC(18:1(11Z)/0:0)	0.720502	C26H52NO7P	Lipids and lipid-like molecules	Glycerophospholipids	Glycerophosphocholines	LysoPC(18:1/0:0);LysoPC(18:1(11Z)/0:0);Dipyridamole	4.39584e+07	2.4288e+07	4.02426e+07	2.66339e+07	4.04923e+07	6.19025e+07	3.00898e+07	8.31428e+07	4.03352e+07	3.55877e+07	6.98289e+07	6.41296e+07	3.23063e+07	5.80063e+07	4.6496e+07	3.82296e+07	5.47624e+07	0.6981	0.082744	0.228846	0.739341
POS	POS_296.0657_62.5334_1	296.066	62.5334	2-(4-Chlorophenyl)-1H-pyrazolo[4,3-c]quinolin-3-one	0.719843	C16H10ClN3O	Organoheterocyclic compounds	Azoles	Pyrazoles	5-Aminoimidazole ribonucleotide;6-Nitrochrysene;Pomalidomide;Glycerophosphocholine;5-Methylcytidine;Tolmetin;Pyro-L-glutaminyl-L-glutamine;3-Methylcytidine;2'-O-Methylcytidine;2'-C-Methylcytidine;3-(Aminomethyl)-2,5,9-trimethyl-7H-furo[3,2-g]chromen-7-one;Benserazide;Glycerylphosphorylcholine;4-Amino-1-[(2R,5R)-3,4-dihydroxy-5-(hydroxymethyl)oxolan-2-yl]-5-methylpyrimidin-2-one	7.96212e+06	1.65281e+06	3.44256e+06	4.65774e+06	1.98192e+07	6.27004e+06	1.24281e+07	2.19353e+07	1.16376e+06	1.68671e+07	4.86547e+07	1.71952e+07	778619	5.99427e+07	1.59121e+07	8.03322e+06	2.3791e+07	0.3377	0.457978	0.662878	1.12056
POS	POS_438.2977_367.0142_1	438.298	367.014	Neoline	0.71974	C24H39NO6	Lipids and lipid-like molecules	Prenol lipids	Diterpenoids	LysoPE(P-16:0/0:0);Testosterone phenylpropionate	3.29154e+07	2.56526e+07	3.26182e+07	2.87274e+07	8.26823e+07	7.91016e+07	3.18539e+07	6.35178e+07	3.85634e+07	4.25689e+07	5.46048e+07	4.16628e+07	2.71498e+07	7.3942e+07	4.68258e+07	4.47931e+07	4.88585e+07	0.9168	0.51363	0.706352	0.420913
POS	POS_129.066_48.8689_1	129.066	48.8689	3-ureido-isobutyrate	0.718897	C5H10N2O3	Organic acids and derivatives	Organic carbonic acids and derivatives	Ureas	Dihydrothymine;Squamolone;L-Cyclo(alanylglycyl);Pyroglutamine;5,6-dihydrothymine;Pyrrole-2-carboxylic acid;2-Acetyloxazole;2-Furamide;2-Hydroxypyridine 1-oxide;2,3-Dihydroxypyridine;2,4-Dihydroxypyridine;pyridine-3,4-diol	1.77457e+07	1.90566e+07	5.05214e+07	4.11681e+07	2.55409e+07	1.08012e+08	1.50927e+07	3.98722e+07	6.96276e+07	3.99499e+07	3.60256e+07	4.4737e+07	4.89305e+07	5.67449e+07	4.37875e+07	3.95911e+07	4.7984e+07	0.8251	0.190778	0.395569	0.7114
NEG	NEG_201.0248_46.4268_1	201.025	46.4268	Chlorphenesin	0.718668	C9H11ClO3	Benzenoids	Phenol ethers	NA	Ethionamide;Allantoxanamide	9.38008e+07	9.06181e+07	8.97991e+07	9.24312e+07	8.96518e+07	9.23891e+07	7.6935e+07	5.03987e+07	6.44499e+07	6.94566e+07	3.28553e+07	5.01361e+07	7.62592e+07	3.19961e+07	7.15126e+07	8.9375e+07	5.36503e+07	1.6659	0.00500168	0.0327517	1.11586
NEG	NEG_134.0458_498.983_1	134.046	498.983	4-(Hydroxymethyl)benzenediazonium(1+)	0.718431	C7H7N2O	Benzenoids	Benzene and substituted derivatives	Benzyl alcohols	NA	2.95818e+07	4.14127e+07	2.96658e+07	3.82907e+07	3.24976e+07	2.7601e+07	2.66e+07	2.66734e+07	2.78953e+07	2.71576e+07	2.91987e+07	2.71618e+07	2.79296e+07	4.63673e+07	3.12881e+07	3.22357e+07	3.03405e+07	1.0625	0.505318	0.699208	0.225334
POS	POS_83.0609_520.2279_1	83.0609	520.228	2,4-Pentadienal	0.716499	C5H6O	Organic oxygen compounds	Organooxygen compounds	Carbonyl compounds	Fomepizole;1-Methylimidazole;2-Methylimidazole;4-Methylimidazole	2.34212e+08	2.77835e+08	4.94808e+08	2.09089e+08	3.37883e+08	1.91253e+08	1.92509e+08	3.14721e+08	2.60751e+08	2.35851e+08	1.89747e+08	1.80589e+08	3.18855e+08	6.3691e+08	2.91072e+08	2.76798e+08	3.05346e+08	0.9065	0.749827	0.866605	0.181166
POS	POS_171.1491_258.9064_1	171.149	258.906	Cnidiol C	0.71513	C10H18O2	Organoheterocyclic compounds	Oxanes	NA	2-Amino-3-methyl-1-pyrrolidin-1-YL-butan-1-one;psi-Pelletierine;2-Azaspiro[4.5]decan-3-one	1.7224e+07	1.84483e+07	1.89671e+07	1.96104e+07	1.71496e+07	1.77566e+07	1.6346e+07	1.72851e+07	1.83261e+07	1.85565e+07	1.79265e+07	1.96438e+07	1.82023e+07	1.7504e+07	1.80676e+07	1.79289e+07	1.82063e+07	0.9848	0.583146	0.757386	0.131004
POS	POS_226.1801_260.1843_1	226.18	260.184	Prometon	0.713169	C10H19N5O	Organoheterocyclic compounds	Triazines	1,3,5-triazines	Eremopetasinorol;3-Hydroxy-beta-ionone;(3R,8E)-3-Hydroxy-5,8-megastigmadien-7-one;4-Heptyloxyphenol	1.34007e+07	1.42045e+07	2.06867e+07	1.90488e+07	2.58427e+07	1.31426e+07	1.87639e+07	1.10643e+07	2.44614e+07	1.53188e+07	1.0478e+07	1.18627e+07	2.01976e+07	2.30774e+07	1.72536e+07	1.787e+07	1.66372e+07	1.0741	0.566625	0.745002	0.370439
POS	POS_141.1021_598.0189_1	141.102	598.019	Metenamine	0.71314	C6H12N4	Organoheterocyclic compounds	Triazinanes	1,3,5-triazinanes	p-Anisidine;2-Propionylpyrrole;4-Hydroxybenzylamine;1-Ethyl-1H-pyrrole-2-carboxaldehyde;2-Acetyl-1-methylpyrrole;1beta-Methylcarbapenem;4-(Methylamino)phenol;O-Anisidine;2-Amino-p-cresol;4-Amino-o-cresol	3.14536e+07	3.31404e+07	3.15724e+07	3.23481e+07	2.98537e+07	2.92691e+07	2.76719e+07	3.17347e+07	3.64073e+07	2.90503e+07	3.49193e+07	2.75031e+07	3.12491e+07	3.9796e+07	3.18549e+07	3.07584e+07	3.29514e+07	0.9334	0.277274	0.499695	0.237007
NEG	NEG_328.058_51.3338_1	328.058	51.3338	5-(2-Chlorophenyl)-1,3-dihydro-1-methyl-7-nitro-2H-1,4-benzodiazepin-2-one	0.710691	C16H12ClN3O3	Organoheterocyclic compounds	Benzodiazepines	1,4-benzodiazepines	Sulfamethoxazole N4-hydroxylamine;5-Hydroxysulfamethoxazole	1.23576e+07	1.05371e+07	1.04702e+07	1.47233e+07	1.20389e+07	1.42698e+07	1.42729e+07	2.91735e+07	1.01156e+07	1.85817e+07	4.52565e+07	3.36985e+07	2.21701e+07	4.90571e+07	2.11945e+07	1.26671e+07	2.97219e+07	0.4262	0.0108943	0.0537311	1.23847
NEG	NEG_154.061_84.9635_1	154.061	84.9635	2-Phenylpyridine	0.709444	C11H9N	Organoheterocyclic compounds	Pyridines and derivatives	Phenylpyridines	Histidine;L-2-Amino-3-(1-pyrazolyl)propanoic acid;D-Histidine;2-Hydrazinopyridine;3,4-Diaminopyridine;2-Aminopyrimidine;Pyrimidin-5-amine	1.04995e+08	2.87669e+07	3.33964e+07	9.02467e+07	2.77368e+07	3.07099e+07	1.63448e+07	2.86186e+07	1.1467e+07	2.25346e+07	2.58476e+07	2.70337e+07	3.50847e+07	2.24375e+07	3.60871e+07	4.74566e+07	2.47177e+07	1.9199	0.121701	0.29585	0.776535
NEG	NEG_283.0681_192.2904_1	283.068	192.29	Xanthosine	0.708411	C10H12N4O6	Nucleosides, nucleotides, and analogues	Purine nucleosides	NA	Xanthosine;Nolatrexed;gamma-Glutamylthreonine;Tetrahydrouridine;5-Hydroxymethyluracil;Keto-3-deoxy-D-manno-octulosonic acid;Acefylline;Furapyrimidone	1.7892e+06	383788	235331	689233	726539	1.08268e+06	712918	8.88e+06	3.19666e+06	5.39582e+06	4.34265e+07	8.21634e+06	1.81862e+07	4.73747e+06	6.97562e+06	802813	1.31484e+07	0.0611	6.50954e-05	0.00287274	2.49848
NEG	NEG_483.2716_298.8983_1	483.272	298.898	Gallopamil	0.705937	C28H40N2O5	Benzenoids	Benzene and substituted derivatives	Phenylbutylamines	Anordrin;Metapro	2.48351e+06	874007	2.70019e+06	1.43201e+06	4.27782e+06	7.62616e+06	1.66766e+06	1.62711e+07	960822	1.12505e+06	3.33373e+06	2.41499e+06	3.02351e+06	1.08506e+07	4.21722e+06	3.00876e+06	5.42568e+06	0.5545	0.508559	0.702047	0.582194
POS	POS_169.0583_59.786_1	169.058	59.786	2,3-Diaminosalicylic acid	0.705629	C7H8N2O3	Benzenoids	Benzene and substituted derivatives	Benzoic acids and derivatives	Glutamine;Ureidoisobutyric acid;D-Glutamine;Glycyl-D-Alanine;Glycylsarcosine;3-ureido-isobutyrate;4-ureidobutyric acid	1.2881e+07	2.4033e+07	1.45622e+07	1.38916e+07	7.83308e+06	1.68304e+07	1.65778e+07	8.28035e+07	2.03065e+07	4.5202e+07	1.01978e+08	8.65433e+07	6.10582e+07	1.03639e+08	4.34385e+07	1.52299e+07	7.16472e+07	0.2126	0.00020341	0.00499893	1.86855
POS	POS_383.0137_38.9136_1	383.014	38.9136	Quercetin 3'-sulfate	0.704302	C15H10O10S	Phenylpropanoids and polyketides	Flavonoids	Flavones	Aflatoxin GM1	1.33142e+06	1.42299e+06	2.42842e+06	336828	1.95898e+06	3.06548e+07	3.3801e+07	3.21427e+07	165325	4.74433e+06	2.28707e+06	675419	2.68554e+07	3.83786e+07	1.2656e+07	1.02763e+07	1.50356e+07	0.6835	0.729006	0.853585	0.4157
POS	POS_330.2276_241.7371_1	330.228	241.737	6-Keto-decanoylcarnitine	0.704072	C17H31NO5	Lipids and lipid-like molecules	Fatty Acyls	Fatty acid esters	6-Keto-decanoylcarnitine;Granisetron;Arteether	2.52867e+06	1.68759e+06	4.16385e+06	1.70504e+06	3.64942e+06	2.33635e+06	5.00763e+06	3.94311e+06	3.73461e+06	1.63259e+06	3.48255e+06	4.28432e+06	2.15789e+06	2.94436e+06	3.08986e+06	3.01122e+06	3.16849e+06	0.9504	0.707723	0.840807	0.298754
